# Supplementary material for: Chikungunya Virus Strains from Each Genetic Clade Bind Sulfated Glycosaminoglycans as Attachment Factors
Source: J Virol. 2020 Nov 23;94(24):e01500-20. doi: 10.1128/JVI.01500-20 (PMC7925169; doi:10.1128/JVI.01500-20)
Supplement: Supplemental file 1 [file JVI.01500-20-sd001.xlsx]

## Sheet: Table S1
Table S1. List of glycan probes, fluorescence binding scores and relative binding intensities ('matrix') elicited with CHIKV 37997 VLP and CHK-152 mAb (E2 specific).
Posa	Probeb	Sequencec		CHIKV 37997 VLP; CHK-152 mAb (E2 specific)			Control: CHK-152 mAb (E2 specific)
Lactose and N-acetyllactosamine-based			GlyTouCan IDd	Scoree	Errorf		Score	Error
1	Hanfland 1	Glcβ-Cer	G71142DF	-	63		-	2
2	Galactosylceramide	Galβ-Cer	G65889KE	-	78.5		-	4
3	Galactocerebrosides	Galβ-Cer	G65889KE	-	5.5		-	0
4	H-Di	Fucα-2Gal-DH	G66086EX	-	439.5		51.5	110.5
5	A-Tri	GalNAcα-3Gal-DH │ Fucα-2	G55958KV	-	164.5		-	5
6	A-tri-AO	GalNAcα-3Gal-AO │ Fucα-2	G55958KV	-	28		-	2.5
7	B-Tri	Galα-3Gal-DH │ Fucα-2	G58612ZQ	-	79		-	11
8	B-Tri-AO	Galα-3Gal-AO │ Fucα-2	G58612ZQ	823	103		-	3.5
9	GSC-426	(3-deoxy,3-carboxymethyl)Galβ-C30	N/A	300	59		-	3.5
10	Sulfatide	SU-3Galβ-Cer	G72548RZ	-	162		-	2
11	GSF-1	SU-3Galβ-C30	G72548RZ	-	21		-	8
12	GSC-209	GlcAβ-3Galβ-Cer42	G99041PQ	432	41		-	4.5
13	GSC-210	SU-3GlcAβ-3Galβ-Cer42	G53954AN	-	241.5		-	0.5
14	GSC-187	NeuAcα-3Galβ-C29	G30207PZ	-	99		-	44
15	GSC-40	NeuAcα-(S)-3Galβ-Cer42	N/A	-	341.5		-	4
16	GSC-230	NeuAcα-8NeuAcα-3Galβ-Cer36	G43195TR	-	33		-	22.5
17	GSC-27	NeuAcα-6Galβ-Cer36	G63069TR	-	19.5		-	0.5
18	GSC-144	KDNα-6Galβ-Cer36	G51324IF	-	92.5		-	6
19	GSC-13	NeuAcα-(S)-6Galβ-Cer36	N/A	-	33		-	14
20	GSC-72	NeuAcα-(S)-6Galβ-(S)-Cer36	N/A	-	311		-	36
21	GSC-231	NeuAcα-8NeuAcα-6Galβ-Cer36	G27002ZI	-	11.5		-	32
22	GSC-439	NeuAcα-8NeuAcα-8NeuAcα-6Galβ-Cer36	G84520VA	-	13.5		-	0
23	Glucocerebrosides	Glcβ-Cer	G71142DF	-	50		-	19.5
24	GSF-19	SU-6Glcβ-C30	G21194GL	-	105		-	18.5
25	GSC-60	NeuAcα-6Glcβ-Cer36	G59170KM	-	360.5		-	7.5
26	GSC-9	NeuAcα-(S)-6Glcβ-Cer36	N/A	-	64.5		-	7.5
27	GSC-62	NeuAcα-2Glcβ-Cer36	G74222PO	-	129		-	2.5
28	GSC-59	NeuAcα-6GlcNAcβ-Cer36	G07539OP	-	88.5		-	8
29	GSC-95	NeuAcα-(S)-6GlcNAcβ-Cer36	N/A	-	99.5		-	5.5
30	GSC-232	NeuAcα-8NeuAcα-6Glcβ-Cer36	G95904OG	-	269.5		-	4.5
31	Lactocerebrosides	Galβ-4Glcβ-Cer	G84224TW	44	200		-	1
32	Lac	Galβ-4Glc-DH	G74621DY	-	66		-	1
33	Lac-AO	Galβ-4Glc-AO	G74621DY	-	66.5		-	3
34	GSC-432	(3-deoxy,3-carboxymethyl)Galβ-4Glcβ-C30	N/A	-	18		-	10.5
35	GSC-296	GlcAβ-3Galβ-4Glcβ-C30	G49110FU	790	509		-	7
36	GSC-353	SU-3GlcAβ-3Galβ-4Glcβ-C30	G08069IM	3030.5	348.5		-	7.5
37	GalNAcα-3Galβ-4Glc	GalNAcα-3Galβ-4Glc-DH	G95341UA	-	145		-	8
38	Globotri-AO	Galα-4Galβ-4Glc-AO	G06000DZ	-	30		-	36
39	Ceramide trihexoside	Galα-4Galβ-4Glcβ-Cer	G00059MO	-	49		-	4
40	Globoside (P-antigen)	GalNAcβ-3Galα-4Galβ-4Glcβ-Cer	G00061MO	-	63		-	2
41	Globo-H-Hexa	Fucα-2Galβ-3GalNAcβ-3Galα-4Galβ-4GlcNAc-DH	G27318OT	-	3		-	3
42	Globo-A-Hepta	GalNAcα-3Galβ-3GalNAcβ-3Galα-4Galβ-4GlcNAc-DH │ Fucα-2	G28008YF	-	41		-	6
43	Globo-B-Hepta	Galα-3Galβ-3GalNAcβ-3Galα-4Galβ-4GlcNAc-DH │ Fucα-2	G26270KR	113	251		-	1.5
44	Forssmann glycolipid	GalNAcα-3GalNAcβ-3Galα-4Galβ-4Glcβ-Cer	G80062GG	-	129		-	8.5
45	Fuc(3)-Lac-AO	Galβ-4Glc-AO │ Fucα-3	G06210XB	-	26.5		-	17
46	GSC-430	(3-deoxy,3-carboxymethyl)Galβ-3Glcβ-C30 │ Fucα-4	N/A	-	20.5		-	2.5
47	GSC-260	3-deoxy,3-carboxymethyl-Galβ-4Glcβ-C30 │ Fucα-3	N/A	-	70.5		-	5
48	GSC-150	SU-3Galβ-4Glcβ-C30 │ Fucα-3	G14344KX	133.5	6.5		-	8
49	GSC-160	SU-3Galβ-4Glcβ-Cer36 │ Fucα-3	G14344KX	-	39		-	4
50	NeuAcα-(3')Lac	NeuAcα-3Galβ-4Glc-DH	G56516VH	-	209.5		-	3.5
51	NeuAcα-(3')Lac-AO	NeuAcα-3Galβ-4Glc-AO	G56516VH	48.5	48.5		-	7.5
52	Neu4,5Ac-(3')Lac	(4-OAc)NeuAcα-3Galβ-4Glc-DH	G69801MT	-	169.5		-	3
53	Neu4,5Ac-(3')Lac-AO	(4-OAc)NeuAcα-3Galβ-4Glc-AO	G69801MT	-	51.5		-	6
54	GSC-16	NeuAcα-3Galβ-4Glcβ-Cer32	G91237TK	-	52		-	0
55	GSC-178	NeuAcα-3Galβ-4Glcβ-Cer34	G91237TK	-	128.5		-	3.5
56	GSC-17	NeuAcα-3Galβ-4Glcβ-Cer36	G91237TK	-	62.5		-	3
57	GSC-18	NeuAcα-3Galβ-4Glcβ-Cer42	G91237TK	-	106		-	9
58	GSC-197	KDNα-3Galβ-4Glcβ-Cer28	G31170TM	90	197		-	5.5
59	GSC-199	KDNα-3Galβ-4Glcβ-C30	G31170TM	-	117		-	5
60	GSC-198	KDNα-3Galβ-4Glcβ-Cer34	G31170TM	-	140		-	0.5
61	GSC-75	(4-deoxy)NeuAcα-3Galβ-4Glcβ-Cer36	G84113WS	-	59.5		44	92
62	GSC-76	(7-deoxy)NeuAcα-3Galβ-4Glcβ-Cer36	G95173VV	269.5	127.5		162	3
63	GSC-77	(8-deoxy)NeuAcα-3Galβ-4Glcβ-Cer36	G76422JK	-	18.5		-	3.5
64	GSC-153	(4,8-deoxy)NeuAcα-3Galβ-4Glcβ-Cer36	G31733IY	-	368.5		-	14
65	GSC-51	(9-deoxy)NeuAcα-3Galβ-4Glcβ-Cer36	G83530GE	-	34.5		-	7.5
66	GSC-78	(4-OMe)NeuAcα-3Galβ-4Glcβ-Cer36	G01376ME	-	155		-	16.5
67	GSC-79	(9-OMe)NeuAcα-3Galβ-4Glcβ-Cer36	G91884QW	-	47.5		-	5.5
68	GSC-23	(C7)NeuAcα-3Galβ-4Glcβ-Cer36	G35990AX	-	14		-	7
69	GSC-24	(C8)NeuAcα-3Galβ-4Glcβ-Cer36	G96486QL	-	1		-	0.5
70	GSC-50	(C8 diastereoisomer)NeuAcα-3Galβ-4Glcβ-Cer36	G66544BX	-	412		-	2
71	GSC-229	NeuAcα-8NeuAcα-3Galβ-4Glcβ-Cer36	G98544DH	-	82		-	23
72	GSC-96	NeuAcα-9NeuAcα-3Galβ-4Glcβ-Cer36	G80544IB	-	65		-	2
73	GSC-437	NeuAcα-8NeuAcα-8NeuAcα-3Galβ-4Glcβ-Cer36	G93899SO	-	269		-	2
74	Neuα-(3')Lac	Neuα-3Galβ-4Glc-DH	G28472JY	-	563.5		-	1
75	Neuα-(3')Lac-AO	Neuα-3Galβ-4Glc-AO	G28472JY	-	44		-	6.5
76	NeuAcα-(6')Lac	NeuAcα-6Galβ-4Glc-DH	G69893KP	-	155		-	2
77	NeuAcα-(6')Lac-AO	NeuAcα-6Galβ-4Glc-AO	G69893KP	363.5	199.5		-	2.5
78	GSC-61	NeuAcα-6Galβ-4Glcβ-Cer36	G28868ZC	-	183		-	9
79	GSC-12	NeuAcα-(S)-6Galβ-4Glcβ-Cer36	N/A	-	433		-	2
80	GSC-234	NeuAcα-(S)-6Galβ-(S)-4Glcβ-Cer36	N/A	-	142.5		-	1
81	GSC-73	NeuAcα-(S)-6Galβ-4Glcβ-(S)-Cer36	N/A	-	89		-	1
82	Neuα-(6')Lac	Neuα-6Galβ-4Glc-DH	G50804BU	-	136.5		-	4
83	Neuα-(6')Lac-AO	Neuα-6Galβ-4Glc-AO	G50804BU	-	93		-	4
84	NeuAcβ-(3')Lac	NeuAcβ-3Galβ-4Glc-DH	G79930NT	-	61		-	33.5
85	NeuAcβ-(3')Lac-AO	NeuAcβ-3Galβ-4Glc-AO	G79930NT	-	82.5		-	6.5
86	NeuAcβ-(6')Lac	NeuAcβ-6Galβ-4Glc-DH	G18288MA	-	208.5		-	3.5
87	NeuAcβ-(6')Lac-AO	NeuAcβ-6Galβ-4Glc-AO	G18288MA	-	2		-	10
88	GSC-161	NeuAcα-3Galβ-4Glcβ-C30 │ Fucα-3	G84173YM	-	48		-	4.5
89	GSC-162	NeuAcα-3Galβ-4Glcβ-Cer36 │ Fucα-3	G84173YM	-	44		-	2.5
90	LacNAc(1-3)	Galβ-3GlcNAc-DH	G04616ST	-	56		-	4
91	LacNAc(1-3)-AO	Galβ-3GlcNAc-AO	G04616ST	-	106.5		-	5
92	LacNAc	Galβ-4GlcNAc-DH	G51331BY	-	90.5		-	11.5
93	LacNAc-AO	Galβ-4GlcNAc-AO	G51331BY	-	284.5		-	0.5
94	H-Tri-T2-AO	Fucα-2Galβ-4GlcNAc-AO	G39064VB	10	150		-	2.5
95	A-Tetra-T1-AO	GalNAcα-3Galβ-3GlcNAc-AO │ Fucα-2	G58507AZ	-	12		-	1
96	A-Tetra-T2-AO	GalNAcα-3Galβ-4GlcNAc-AO │ Fucα-2	G17108EX	-	285.5		4	90
97	B-Tetra-T1-AO	Galα-3Galβ-3GlcNAc-AO │ Fucα-2	G26934CO	-	19		-	11.5
98	B-Tetra-T2-AO	Galα-3Galβ-4GlcNAc-AO │ Fucα-2	G25651TK	-	252		-	2.5
99	B-penta-AO	Galα-3Galβ-4Glc-AO │ │ Fucα-2 │ Fucα-3	G06557IC	-	39.5		-	2.5
100	Galα-4Galβ-4GlcNAc	Galα-4Galβ-4GlcNAc-DH	G55205ZV	-	133.5		-	2
101	SU(3')-LN	SU-3Galβ-4GlcNAc-DH	G11658OG	1755.5	100.5		-	3.5
102	Lea-Tri	Galβ-3GlcNAc-DH │ Fucα-4	G00047MO	-	9.5		-	1.5
103	Lea-Tri-AO	Galβ-3GlcNAc-AO │ Fucα-4	G00047MO	361	68		36.5	77.5
104	Leb tetra-AO	Fucα-2Galβ-3GlcNAc-AO │ Fucα-4	G39211DH	-	19.5		-	3
105	Lex-Tri	Galβ-4GlcNAc-DH │ Fucα-3	G01187XC	-	201		-	11.5
106	Lex-Tri-AO	Galβ-4GlcNAc-AO │ Fucα-3	G01187XC	-	179		-	0.5
107	Lex-Tri-(Me)AO	Galβ-4GlcNAc-(Me)AO │ Fucα-3	G01187XC	-	197.5		-	4.5
108	SU(3')-Lea-Tri	SU-3Galβ-3GlcNAc-DH │ Fucα-4	G36845IZ	272.5	208.5		-	4.5
109	Su(3')-Lea tri-AO	SU-3Galβ-3GlcNAc-AO │ Fucα-4	G36845IZ	-	292		-	5
110	SU(3')-Lex-Tri	SU-3Galβ-4GlcNAc-DH │ Fucα-3	G26555CS	244	38		-	4
111	Su(3')-Lex tri-AO	SU-3Galβ-4GlcNAc-AO │ Fucα-3	G26555CS	604.5	259.5		-	5
112	SAA#1	NeuAcα-3Galβ-3GlcNAc-DH	G59168YE	-	77.5		-	2
113	SAA#1-AO	NeuAcα-3Galβ-3GlcNAc-AO	G59168YE	-	117.5		-	3
114	NeuAcα-(3')LN	NeuAcα-3Galβ-4GlcNAc-DH	G10203DW	-	159.5		-	9
115	NeuAcα-(3')LN-AO	NeuAcα-3Galβ-4GlcNAc-AO	G10203DW	-	458.5		-	2.5
116	NeuGcα-(3')LN	NeuGcα-3Galβ-4GlcNAc-DH	G48236KP	-	160		-	25.5
117	PI-1	NeuAcα-3(6-NAc)Galβ-4GlcNAc-DH	G36141OA	-	18		-	8.5
118	PI-1-AO	NeuAcα-3(6-NAc)Galβ-4GlcNAc-AO	G36141OA	-	152		-	2.5
119	PI-2	NeuAcα-3(6-NBz)Galβ-4GlcNAc-DH	N/A	-	371		-	6
120	PI-2-AO	NeuAcα-3(6-NBz)Galβ-4GlcNAc-AO	N/A	2713.5	94.5		-	15
121	NeuAcα-(6')LN	NeuAcα-6Galβ-4GlcNAc-DH	G09376MR	-	229		-	0
122	NeuAcα-(6')LN-AO	NeuAcα-6Galβ-4GlcNAc-AO	G09376MR	-	214.5		-	56.5
123	Neu5,9Ac-(6')LN	(9-OAc)NeuAcα-6Galβ-4GlcNAc-DH	G30945GQ	-	134.5		-	5
124	SA(3')-Lea-Tri	NeuAcα-3Galβ-3GlcNAc-DH │ Fucα-4	G81971FM	-	46		-	1
125	SA(3')-Lea-Tri-AO	NeuAcα-3Galβ-3GlcNAc-AO │ Fucα-4	G81971FM	-	7		-	3
126	SA(3')-Lex-Tri	NeuAcα-3Galβ-4GlcNAc-DH │ Fucα-3	G90387AM	-	279		-	10.5
127	SA(3')-Lex-Tri-AO	NeuAcα-3Galβ-4GlcNAc-AO │ Fucα-3	G90387AM	-	64.5		-	2
128	GSC-440	NeuAcα-3Galβ-4GlcNAcβ-C30 │ Fucα-3	G00054MO	-	40		-	13.5
129	GSC-512	(4-OAc)NeuAcα-3Galβ-4GlcNAcβ-C30 │ Fucα-3	G28073VX	-	50		-	5
130	GSC-513	(9-OAc)NeuAcα-3Galβ-3GlcNAcβ-C30 │ Fucα-4	G20189ZO	-	140		0	2.5
131	GSC-511	(9-OAc)NeuAcα-3Galβ-4GlcNAcβ-C30 │ Fucα-3	G83904OG	-	63		-	2
Lacto-N-neotetraose and Lacto-N-tetraose-based
132	Orsay-1-AO	Galβ-4GlcNAcβ-6Gal-AO	G59901EA	-	214		-	5
133	Orsay-2-AO	Galβ-4GlcNAcβ-3Gal-AO	G92536LD	-	139		-	3
134	Orsay-3-AO	Galβ-3GlcNAcβ-6Gal-AO	G24010VW	-	117		-	4.5
135	Orsay-4-AO	Galβ-3GlcNAcβ-3Gal-AO	G23041XK	-	343		-	7.5
136	GSC-225	(3-deoxy,3-carboxymethyl)Galβ-4GlcNAcβ-3Galβ-Cer36 │ Fucα-3	N/A	-	59		-	13.5
137	GSC-236	SU-3Galβ-4GlcNAcβ-3Galβ-C30 │ Fucα-3	G68845UH	-	260		-	3.5
138	GSC-479	NeuAcα-3Galβ-4GlcNAcβ-3Galβ-C30 │ Fucα-3	G32081WS	-	142		-	5.5
139	GSC-105	NeuAcα-3Galβ-4GlcNAcβ-3Galβ-Cer36 │ Fucα-3	G32081WS	-	150		-	7
140	GSC-121	NeuAcα-3Galβ-4GlcNAcβ-3Galβ-Cer36 │ (3-deoxy)Fucα-3	G99300JR	-	325		-	28
141	GSC-123	NeuAcα-3Galβ-4GlcNAcβ-3Galβ-Cer36 │ (4-deoxy)Fucα-3	G87091PM	-	142		-	1.5
142	GSC-133	NeuAcα-3Galβ-4GlcNAcβ-3Galβ-Cer36 │ (2-OMe)Fucα-3	G92310MO	-	143		-	10.5
143	GSC-131	NeuAcα-3Galβ-4GlcNAcβ-3Galβ-Cer36 │ Quvα-3	G04643OZ	-	196.5		-	8.5
144	GSC-163	NeuAcα-3Galβ-4GlcNAcβ-3Galβ-Cer36 │ Rhaα-3	G25419XX	-	35		-	5.5
145	GSC-127	NeuAcα-3Galβ-4GlcNAcβ-3Galβ-Cer36 │ (6-deoxy)Talα-3	G50973AA	-	151		-	0.5
146	GSC-341	KDNα-3Galβ-4GlcNAcβ-3Galβ-C30 │ Fucα-3	G41295AY	-	60		-	10.5
147	GSC-177	NeuGcα-3Galβ-4GlcNAcβ-3Galβ-Cer36 │ Fucα-3	G16924VT	-	41.5		-	1.5
148	GSC-175	NeuAcα-3(4-deoxy)Galβ-4GlcNAcβ-3Galβ-Cer36 │ Fucα-3	G75345JW	-	60		-	13.5
149	GSC-176	NeuAcα-3(6-deoxy)Galβ-4GlcNAcβ-3Galβ-Cer36 │ Fucα-3	G62486QL	-	274.5		-	6
150	GSC-257	NeuAcα-3(4,6-deoxy)Galβ-4GlcNAcβ-3Galβ-Cer36 │ Fucα-3	G95228YK	-	131.5		-	5.5
151	DLNN	GlcNAcβ-3Galβ-4Glc-DH	G87727XV	-	295		-	6
152	LNT	Galβ-3GlcNAcβ-3Galβ-4Glc-DH	G45827GY	-	15.5		-	0
153	Paragloboside	Galβ-4GlcNAcβ-3Galβ-4Glcβ-Cer	G58896AZ	-	11		-	5.5
154	LNnT	Galβ-4GlcNAcβ-3Galβ-4Glc-DH	G48059CD	-	31		-	1.5
155	B-like pentaosylceramide	Galα-3Galβ-4GlcNAcβ-3Galβ-4Glcβ-Cer	G60645OK	-	297.5		-	2
156	Klaus glycolipid	Galβ-3Galβ-4GlcNAcβ-3Galβ-4Glcβ-Cer	G70213NR	-	21		-	3.5
157	GSC-207	GlcAβ-3Galβ-4GlcNAcβ-3Galβ-4Glcβ-C30	G87867IZ	-	7.5		-	13.5
158	GSC-191	GlcAβ-3Galβ-4GlcNAcβ-3Galβ-4Glcβ-Cer36	G87867IZ	-	195.5		-	4
159	GSC-189	GlcAβ-3Galβ-4GlcNAcβ-3Galβ-4Glcβ-Cer42	G87867IZ	-	263		-	4.5
160	SU(3')-Tri	SU-3Galβ-4GlcNAcβ-3Gal-DH	G69745TK	-	622.5		-	42
161	GSC-208	SU-3GlcAβ-3Galβ-4GlcNAcβ-3Galβ-4Glcβ-C30	G39133HC	-	100		-	6
162	GSC-192	SU-3GlcAβ-3Galβ-4GlcNAcβ-3Galβ-4Glcβ-Cer36	G39133HC	-	37		-	0
163	GSC-190	SU-3GlcAβ-3Galβ-4GlcNAcβ-3Galβ-4Glcβ-Cer42	G39133HC	-	150.5		-	41.5
164	Led-II pentaosylceramide	Fucα-2Galβ-3GlcNAcβ-3Galβ-4Glcβ-CerA	G00050MO	-	35.5		-	1.5
165	Led-I pentaosylceramide	Fucα-2Galβ-3GlcNAcβ-3Galβ-4Glcβ-CerB	G00050MO	-	577		-	6
166	LNFP-I	Fucα-2Galβ-3GlcNAcβ-3Galβ-4Glc-DH	G01650PH	-	12		-	9.5
167	LNFP-I-AO	Fucα-2Galβ-3GlcNAcβ-3Galβ-4Glc-AO	G01650PH	-	248.5		-	7
168	B-hexaosylceramide	Galα-3Galβ-4GlcNAcβ-3Galβ-4Glcβ-Cer │ Fucα-2	G77593JU	-	7.5		-	6.5
169	A-Hexa	GalNAcα-3Galβ-3GlcNAcβ-3Galβ-4Glc-DH │ Fucα-2	G11928TH	-	59		-	1.5
170	A-Hepta	Fucα-4 │ GalNAcα-3Galβ-3GlcNAcβ-3Galβ-4Glc-DH │ Fucα-2	G13040AD	-	195.5		-	54.5
171	LNFP-II	Galβ-3GlcNAcβ-3Galβ-4Glc-DH │ Fucα-4	G98173LG	-	54		-	10
172	LNFP-II-AO	Galβ-3GlcNAcβ-3Galβ-4Glc-AO │ Fucα-4	G98173LG	-	250		-	10
173	LNDFH-II	Galβ-3GlcNAcβ-3Galβ-4Glc-DH │ │ Fucα-4 Fucα-3	G70115XG	-	195.5		-	2
174	Leb-hexaosylceramide	Fucα-2Galβ-3GlcNAcβ-3Galβ-4Glcβ-Cer │ Fucα-4	G09552LA	-	561		-	4
175	LNDFH-I	Fucα-2Galβ-3GlcNAcβ-3Galβ-4Glc-DH │ Fucα-4	G50540JU	-	275		-	3
176	LNDFH-I-AO	Fucα-2Galβ-3GlcNAcβ-3Galβ-4Glc-AO │ Fucα-4	G50540JU	-	202		-	7.5
177	LNTFH-I	Fucα-2Galβ-3GlcNAcβ-3Galβ-4Glc-DH │ │ Fucα-4 Fucα-2	G47970KN	-	91.5		-	0.5
178	LNFP-III	Galβ-4GlcNAcβ-3Galβ-4Glc-DH │ Fucα-3	G83916HL	-	17		-	3.5
179	LNFP-III-AO	Galβ-4GlcNAcβ-3Galβ-4Glc-AO │ Fucα-3	G83916HL	-	138.5		-	4.5
180	LNnFP-I	Fucα-2Galβ-4GlcNAcβ-3Galβ-4Glc-DH	G42553JB	-	329		-	7
181	LNnFP-I-AO	Fucα-2Galβ-4GlcNAcβ-3Galβ-4Glc-AO	G42553JB	-	63.5		-	5.5
182	A-Hexa-T1	GalNAcα-3Galβ-3GlcNAcβ-3Galβ-4Glc-DH │ Fucα-2	G11928TH	425	22		-	8.5
183	A-Hexa-T2	GalNAcα-3Galβ-4GlcNAcβ-3Galβ-4Glc-DH │ Fucα-2	G06031DD	162	79		-	3.5
184	B-Hexa-T1	Galα-3Galβ-3GlcNAcβ-3Galβ-4Glc-DH │ Fucα-2	G22270QF	-	31.5		-	22.5
185	B-Hexa-T2	Galα-3Galβ-4GlcNAcβ-3Galβ-4Glc-DH │ Fucα-2	G54585VU	-	96		-	7
186	LNnDFH-I	Fucα-2Galβ-4GlcNAcβ-3Galβ-4Glc-DH │ Fucα-3	G94480CC	-	92.5		-	7.5
187	LNnDFH-I-AO	Fucα-2Galβ-4GlcNAcβ-3Galβ-4Glc-AO │ Fucα-3	G94480CC	-	12.5		-	8
188	LNnDFH-II	Galβ-4GlcNAcβ-3Galβ-4Glc-DH │ │ Fucα-3 Fucα-3	G11636EE	-	1.5		-	6
189	LNnDFH-V	Galβ-4GlcNAcβ-3Galβ-4Glc-DH │ │ Fucα-3 Fucα-2	G24183XZ	-	293		-	8
190	LNnTFH-I	Fucα-2Galβ-4GlcNAcβ-3Galβ-4Glc-DH │ │ Fucα-3 Fucα-2	G77137FD	-	92.5		-	3
191	SU(3')-LNFP-II	SU-3Galβ-3GlcNAcβ-4Galβ-4Glc-DH │ Fucα-4	G54723TY	-	269.5		-	2.5
192	SU(6')-LNFP-II	SU-6Galβ-3GlcNAcβ-3Galβ-4Glc-DH │ Fucα-4	G45702SF	-	558.5		-	12
193	SU(3')-LNFP-III	SU-3Galβ-4GlcNAcβ-3Galβ-4Glc-DH │ Fucα-3	G00777SR	-	199.5		-	0
194	SU(6')-LNFP-III	SU-6Galβ-4GlcNAcβ-3Galβ-4Glc-DH │ Fucα-3	G82272GJ	-	121.5		-	9
195	SU(3',6)-LNFP-III	SU-6 │ SU-3Galβ-4GlcNAcβ-3Galβ-4Glc-DH │ Fucα-3	G97370PT	-	129		-	3
196	LSTa	NeuAcα-3Galβ-3GlcNAcβ-3Galβ-4Glc-DH	G21066IE	-	76.5		-	3.5
197	LSTd	NeuAcα-3Galβ-4GlcNAcβ-3Galβ-4Glc-DH	G28800UK	-	109		-	1
198	GSC-272	NeuAcα-3Galβ-3GlcNAcβ-3Galβ-4Glcβ-C30	G79536OW	-	410		-	3
199	GSC-147	KDNα-3Galβ-3GlcNAcβ-3Galβ-4Glcβ-Cer36	G03118WZ	-	15.5		-	3.5
200	GSC-396	NeuGcα-3Galβ-3GlcNAcβ-3Galβ-4Glcβ-C30	G93871LV	-	169.5		-	5
201	LSTb	Galβ-3GlcNAcβ-3Galβ-4Glc-DH │ NeuAcα-6	G19017MP	-	153		-	5.5
202	GSC-397	NeuGcα-6Galβ-3GlcNAcβ-3Galβ-4Glcβ-C30	G96427WI	-	385.5		-	2
203	DSLNT	NeuAcα-3Galβ-3GlcNAcβ-3Galβ-4Glc-DH │ NeuAcα-6	G38710SX	-	233		-	3.5
204	Sialylparagloboside	NeuAcα-3Galβ-4GlcNAcβ-3Galβ-4Glcβ-Cer	G01767JJ	-	110.5		-	1.5
205	GSC-273	NeuAcα-3Galβ-4GlcNAcβ-3Galβ-4Glcβ-C30	G01767JJ	-	33		-	3.5
206	GSC-31	NeuAcα-3Galβ-4GlcNAcβ-3Galβ-4Glcβ-Cer36	G01767JJ	-	76		-	3.5
207	LSTc	NeuAcα-6Galβ-4GlcNAcβ-3Galβ-4Glc-DH	G72506RN	-	388.5		-	8
208	GSC-516B	Neuα-3Galβ-4GlcNAcβ-3Galβ-4Glcβ-Cer36 │ SU-6	G38781WC	-	488.5		-	5.5
209	SA(3/6)LNFP-I	NeuAcα-3/6Galβ-3GlcNAcβ-3Galβ-4Glc-DH │ Fucα-2	G54312KX	-	33.5		-	3.5
210	SA(3')-LNFP-II	NeuAcα-3Galβ-3GlcNAcβ-3Galβ-4Glc-DH │ Fucα-4	G91326YS	-	46		-	37.5
211	SA(6')-LNFP-VI	NeuAcα-6Galβ-4GlcNAcβ-3Galβ-4Glc-DH │ Fucα-3	G95310NT	198.5	15.5		-	9.5
212	GSC-533	NeuAcα-3Galβ-4GlcNβ-3Galβ-4Glcβ-Cer36 │ Fucα-3	G22545YE	-	72		-	9
213	GSC-64	NeuAcα-3Galβ-4GlcNAcβ-3Galβ-4Glcβ-Cer36 │ Fucα-3	G96401FK	-	173.5		-	8.5
214	GSC-472	Neuα-3Galβ-4GlcNAcβ-3Galβ-4Glcβ-Cer36 │ Fucα-3	G53444FS	-	218		-	1
215	GSC-97	NeuAcα-6Galβ-4GlcNAcβ-3Galβ-4Glcβ-Cer36 │ Fucα-3	G09046VD	-	45		-	14.5
216	GSC-314	KDNα-3Galβ-4GlcNAcβ-3Galβ-4Glcβ-C30 │ Fucα-3	G99429GJ	-	167.5		-	3
217	GSC-149	KDNα-3Galβ-4GlcNAcβ-3Galβ-4Glcβ-Cer36 │ Fucα-3	G99429GJ	-	49.5		-	12.5
218	GSC-311	KDNα-3Galβ-4GlcNAcβ-3Galβ-4Glcβ-C30 │ Rhaα-3	G38543TA	-	372		-	9.5
219	GSC-268	SU-6 │ NeuAcα-3Galβ-4GlcNAcβ-3Galβ-4Glcβ-Cer36 │ Fucα-3	G23225ON	-	65.5		-	5
220	GSC-268 deNAc	SU-6 │ Neuα-3Galβ-4GlcNβ-3Galβ-4Glcβ-Cer36 │ Fucα-3	G15122EO	-	9		-	0.5
221	GSC-269	SU-6 │ NeuAcα-3Galβ-4GlcNAcβ-3Galβ-4Glcβ-Cer36 │ Fucα-3	G85894LP	-	305.5		-	0.5
222	GSC-406	SU-6 │ Neuα-3Galβ-4GlcNAcβ-3Galβ-4Glcβ-Cer36 │ Fucα-3	G88332ZA	-	7.5		-	14
223	GSC-270	SU-6 SU-6 │ │ NeuAcα-3Galβ-4GlcNAcβ-3Galβ-4Glcβ-Cer36 │ Fucα-3	G78236BI	-	223.5		-	4.5
PolyLacNAc Ii-active
224	pLNH-b	Galβ-3GlcNAcβ-3Galβ-3GlcNAcβ-3Galβ-4Glc-DH	G91182AF	-	211		-	12
225	pLNnH	Galβ-4GlcNAcβ-3Galβ-4GlcNAcβ-3Galβ-4Glc-DH	G85278ER	-	476.5		-	6.5
226	MFLNH-I	Galβ-4GlcNAcβ-6 │ Galβ-4Glc-DH │ Fucα-2Galβ-3GlcNAcβ-3	G24504JY	-	496		-	12
227	MSDFLNnH-AO	Fucα-2Galβ-4GlcNAcβ-6 │ │ Fucα-3 Galβ-4Glc-AO │ NeuAcα-6Galβ-4GlcNAcβ-3	G92965OP	-	196.5		-	4.5
228	GSC-216	GlcAβ-3Galβ-4GlcNAcβ-3Galβ-4GlcNAcβ-3Galβ-4Glcβ-Cer42	G81408RV	-	29		-	11
229	GSC-217	SU-3GlcAβ-3Galβ-4GlcNAcβ-3Galβ-4GlcNAcβ-3Galβ-4Glcβ-Cer42	G10503MP	440.5	374.5		-	14.5
230	GSC-218	GlcAβ-3Galβ-4GlcNAcβ-3Galβ-4GlcNAcβ-3Galβ-4Glcβ-Cer36	G81408RV	-	366.5		-	10
231	GSC-219	SU-3GlcAβ-3Galβ-4GlcNAcβ-3Galβ-4GlcNAcβ-3Galβ-4Glcβ-Cer36	G10503MP	-	196		-	7
232	GSC-915	Fucα-2Galβ-4GlcNAcβ-6 │ Galβ-4GlcNAcβ-3Galβ-4Glc-DH │ Galβ-4GlcNAcβ-3	G54388ZL	51.5	134.5		-	4
233	GSC-915-AO	Fucα-2Galβ-4GlcNAcβ-6 │ Galβ-4GlcNAcβ-3Galβ-4Glc-AO │ Galβ-4GlcNAcβ-3	G54388ZL	-	17		-	2.5
234	GSC-915-2	Fucα-2Galβ-4GlcNAcβ-6 │ Galβ-4GlcNAcβ-3Galβ-4Glc-DH │ GlcNAcβ-3	G95493AR	403	5		-	15
235	GSC-915-3	Fucα-2Galβ-4GlcNAcβ-6Galβ-4GlcNAcβ-3Galβ-4Glc-DH	G61756VD	-	88.5		-	0.5
236	GSC-915-4 (new)	Galβ-4GlcNAcβ-6Galβ-4GlcNAcβ-3Galβ-4Glc-DH	G95676DI	57.5	78.5		-	21
237	GSC-915-5	GlcNAcβ-6Galβ-4GlcNAcβ-3Galβ-4Glc-DH	G85628BP	99	65		-	5.5
238	PSM-F1H2HN3-OY	Fucα-2Galβ-4GlcNAcβ-6 │ Galβ-4GlcNAcβ-OY │ GlcNAcβ-3	G66089AB	-	126		-	7.5
239	LNnO	Galβ-4GlcNAcβ-3Galβ-4GlcNAcβ-3Galβ-4GlcNAcβ-3Galβ-4Glc-DH	G85735NR	538	81		-	9
240	NeuAcα-(3')LNnO	NeuAcα-3Galβ-4GlcNAcβ-3Galβ-4GlcNAcβ-3Galβ-4GlcNAcβ-3Galβ-4Glc-DH	G30764XF	-	69.5		-	4.5
241	NeuAcα-(6')LNnO (F1)	NeuAcα-6Galβ-4GlcNAcβ-3Galβ-4GlcNAcβ-3Galβ-4GlcNAcβ-3Galβ-4Glc-DH ?	N/A	-	5.5		25.5	111.5
242	Orsay-5-AO	GlcNAcβ-6 │ Gal-AO │ Galβ-3GlcNAcβ-3	G99775NW	-	99.5		-	3.5
243	Orsay-6-AO	Galβ-4GlcNAcβ-6 │ Gal-AO │ Galβ-3GlcNAcβ-3	G00594CD	970	985		-	6
244	Orsay-7-AO	Galβ-4GlcNAcβ-6 │ Gal-AO │ Galβ-4GlcNAcβ-3	G46885EU	201.5	85.5		-	13
245	LNH	Galβ-4GlcNAcβ-6 │ Galβ-4Glc-DH │ Galβ-3GlcNAcβ-3	G62056VT	-	575.5		-	8.5
246	iLNO	Galβ-3GlcNAcβ-3Galβ-4GlcNAcβ-6 │ Galβ-4Glc-DH │ Galβ-3GlcNAcβ-3	G16900UB	-	725		-	7
247	iLNO-AD	Galβ-3GlcNAcβ-3Galβ-4GlcNAcβ-6 │ Galβ-4Glc-AD │ Galβ-3GlcNAcβ-3	G16900UB	-	92.5		-	5
248	LND	Galβ-4GlcNAcβ-6 │ Galβ-4GlcNAcβ-6 │ │ Galβ-3GlcNAcβ-3 Galβ-4Glc-DH │ Galβ-3GlcNAcβ-3	G06511XS	-	213.5		-	3.5
249	LNnH	Galβ-4GlcNAcβ-6 │ Galβ-4Glc-DH │ Galβ-4GlcNAcβ-3	G54021WX	-	301.5		-	18.5
250	MFiLNO-IV-AD	Galβ-3GlcNAcβ-3Galβ-4GlcNAcβ-6 │ │ Fucα-3 Galβ-4Glc-AD │ Galβ-3GlcNAcβ-3	G48120WX	-	7		-	23
251	DFiLNO	Galβ-3GlcNAcβ-3Galβ-4GlcNAcβ-6 │ │ Fucα-3 Galβ-4Glc-DH │ Fucα-2Galβ-3GlcNAcβ-3	G41868HL	253	101		-	6
252	DFiLNO-AD	Galβ-3GlcNAcβ-3Galβ-4GlcNAcβ-6 │ │ Fucα-3 Galβ-4Glc-AD │ Fucα-2Galβ-3GlcNAcβ-3	G41868HL	-	229		-	14
253	TFiLNO(1-2,2,3)	Fucα-2Galβ-3GlcNAcβ-3Galβ-4GlcNAcβ-6 │ │ Fucα-3 Galβ-4Glc-DH │ Fucα-2Galβ-3GlcNAcβ-3	G22402PS	49	160		-	4.5
254	TFiLNO(1-2,2,3)-AD	Fucα-2Galβ-3GlcNAcβ-3Galβ-4GlcNAcβ-6 │ │ Fucα-3 Galβ-4Glc-AD │ Fucα-2Galβ-3GlcNAcβ-3	G22402PS	-	835		-	22
255	Nonaosylceramide	GlcNAcβ-6 │ GlcNAcβ-6 Galβ-4GlcNAcβ-3Galβ-4Glcβ-Cer │ │ Galβ-4GlcNAcβ-3 │ GlcNAcβ-3	G36571WY	-	65		-	17
256	I-octaosylceramide	Galβ-4GlcNAcβ-6 │ Galβ-4GlcNAcβ-3Galβ-4Glcβ-Cer │ Galβ-4GlcNAcβ-3	G98726UE	-	467		-	7.5
257	H3 (with H3-Fuc)*	Fucα-2Galβ-4GlcNAcβ-6 │ Galβ-4GlcNAcβ-3Galβ-4Glc-Cer │ Fucα-2Galβ-4GlcNAcβ-3	G41082WI	3097.5	154.5		-	7
258	Ad (with Ad+Fuc)*	GalNAcα-3Galβ-4GlcNAcβ-6 │ │ Fucα-2 Galβ-4GlcNAcβ-3Galβ-4Glcβ-Cer │ GalNAcα-3Galβ-4GlcNAcβ-3Galβ-4GlcNAcβ-3 │ Fucα-2	G79776GW	465.5	126.5		-	0.5
259	I-dodecaosylceramide	Galβ-4GlcNAcβ-6 │ Galβ-4GlcNAcβ-6 Galβ-4GlcNAcβ-3Galβ-4Glcβ-Cer │ │ Galβ-4GlcNAcβ-3 │ Galβ-4GlcNAcβ-3	G75919PR	-	29		-	1
260	I-hexadecaosylceramide	Galβ-4GlcNAcβ-6 │ Galβ-4GlcNAcβ-6 Galβ-4GlcNAcβ-3Galβ-4Glcβ-Cer │ │ Galβ-4GlcNAcβ-6 Galβ-4GlcNAcβ-3 │ │ Galβ-4GlcNAcβ-3 │ Galβ-4GlcNAcβ-3	G09960SS	224.5	109.5		-	0.5
261	I-eicosaosylceramide	Galβ-4GlcNAcβ-6 │ Galβ-4GlcNAcβ-6 Galβ-4GlcNAcβ-3Galβ-4Glcβ-Cer │ │ Galβ-4GlcNAcβ-6 Galβ-4GlcNAcβ-3 │ │ Galβ-4GlcNAcβ-6 Galβ-4GlcNAcβ-3 │ │ Galβ-4GlcNAcβ-3 │ Galβ-4GlcNAcβ-3	G15713JH	253	169		-	3.5
262	B-like decaosylceramide	Galα-3Galβ-4GlcNAcβ-6 │ Galβ-4GlcNAcβ-3Galβ-4Glcβ-Cer │ Galα-3Galβ-4GlcNAcβ-3	G14974EY	-	216		-	0.5
263	B-like pentadecaosylceramide	Galα-3Galβ-4GlcNAcβ-6 │ Galα-3Galβ-4GlcNAcβ-6 Galβ-4GlcNAcβ-3Galβ-4Glcβ-Cer │ │ Galβ-4GlcNAcβ-3 │ Galα-3Galβ-4GlcNAcβ-3	G43365VM	-	67.5		-	3.5
264	B-like eicosaosylceramide	Galα-3Galβ-4GlcNAcβ-6 │ Galα-3Galβ-4GlcNAcβ-6 Galβ-4GlcNAcβ-3Galβ-4Glcβ-Cer │ │ Galα-3Galβ-4GlcNAcβ-6 Galβ-4GlcNAcβ-3 │ │ Galβ-4GlcNAcβ-3 │ Galα-3Galβ-4GlcNAcβ-3	G12460AY	-	122.5		-	0
265	B-like pentaeicosaosylceramide	Galα-3Galβ-4GlcNAcβ-6 │ Galα-3Galβ-4GlcNAcβ-6 Galβ-4GlcNAcβ-3Galβ-4Glcβ-Cer │ │ Galα-3Galβ-4GlcNAcβ-6 Galβ-4GlcNAcβ-3 │ │ Galα-3Galβ-4GlcNAcβ-6 Galβ-4GlcNAcβ-3 │ │ Galβ-4GlcNAcβ-3 │ Galα-3Galβ-4GlcNAcβ-3	G28658YC	615	248		-	7.5
266	pLNFH-IV	Galβ-3GlcNAcβ-3Galβ-4GlcNAcβ-3Galβ-4Glc-DH │ Fucα-3	G25471IM	-	447		-	3
267	DFpLNH-II	Galβ-3GlcNAcβ-3Galβ-4GlcNAcβ-3Galβ-4Glc-DH │ │ Fucα-4 Fucα-3	G66892DM	-	499		-	10.5
268	TFpLNH-I	Fucα-2Galβ-3GlcNAcβ-3Galβ-4GlcNAcβ-3Galβ-4Glc-DH │ │ Fucα-4 Fucα-3	G50182HI	-	40		-	2
269	MFLNH-III	Galβ-4GlcNAcβ-6 │ │ Fucα-3 Galβ-4Glc-DH │ Galβ-3GlcNAcβ-3	G58399HX	-	46.5		-	3
270	DFLNH(b)	Galβ-4GlcNAcβ-6 │ │ Fucα-3 Galβ-4Glc-DH │ Galβ-3GlcNAcβ-3 │ Fucα-4	G32679VL	-	278		-	11
271	DFLNH(c)	Galβ-4GlcNAcβ-6 │ Galβ-4Glc-DH │ Fucα-2Galβ-3GlcNAcβ-3 │ Fucα-4	G17140YY	-	47.5		-	9.5
272	DFLNH(a)	Galβ-4GlcNAcβ-6 │ │ Fucα-3 Galβ-4Glc-DH │ Fucα-2Galβ-3GlcNAcβ-3	G42436GS	-	228.5		-	9
273	TFLNH	Galβ-4GlcNAcβ-6 │ │ Fucα-3 Galβ-4Glc-DH │ Fucα-2Galβ-3GlcNAcβ-3 │ Fucα-4	G51855ZY	-	664.5		-	20
274	MFiLNO-IV	Galβ-3GlcNAcβ-3Galβ-4GlcNAcβ-6 │ │ Fucα-3 Galβ-4Glc-DH │ Galβ-3GlcNAcβ-3	G48120WX	-	148.5		-	5
275	TFiLNO	Galβ-3GlcNAcβ-3Galβ-4GlcNAcβ-6 │ │ │ Fucα-4 Fucα-3 Galβ-4Glc-DH │ Galβ-3GlcNAcβ-3 │ Fucα-4	G32773JJ	-	104		-	18.5
276	MFLND	Galβ-4GlcNAcβ-6 │ │ Fucα-3 Galβ-4GlcNAcβ-6 │ │ Galβ-3GlcNAcβ-3 Galβ-4Glc-DH │ Galβ-3GlcNAcβ-3	G94431LX	-	1329		-	1.5
277	MFLNnH(a)	Galβ-4GlcNAcβ-6 │ │ Fucα-3 Galβ-4Glc-DH │ Galβ-4GlcNAcβ-3	G09962WA	-	110		-	6
278	DFLNnH	Galβ-4GlcNAcβ-6 │ │ Fucα-3 Galβ-4Glc-DH │ Galβ-4GlcNAcβ-3 │ Fucα-3	G63053GR	-	161		-	12.5
279	B-III dodecaosylceramide	Galα-3Galβ-4GlcNAcβ-6 │ │ Fucα-2 Galβ-4GlcNAcβ-3Galβ-4Glcβ-Cer │ Galα-3Galβ-4GlcNAcβ-3 │ Fucα-2	G15059WI	784	109		-	4.5
280	B-IV tetradecaosylceramide	Galα-3Galβ-4GlcNAcβ-6 │ │ Fucα-2 Galβ-4GlcNAcβ-3Galβ-4Glcβ-Cer │ Galα-3Galβ-4GlcNAcβ-3Galβ-4GlcNAcβ-3 │ Fucα-2	G20265RJ	190.5	62.5		-	3
281	MSLNH	NeuAcα-6Galβ-4GlcNAcβ-6 │ Galβ-4Glc-DH │ Galβ-3GlcNAcβ-3	G08723AU	-	354		-	5
282	MSLNnH-I	Galβ-4GlcNAcβ-6 │ Galβ-4Glc-DH │ NeuAcα-6Galβ-3GlcNAcβ-3	G58274PS	-	382.5		-	0.5
283	DSLNnH	NeuAcα-6Galβ-4GlcNAcβ-6 │ Galβ-4Glc-DH │ NeuAcα-6Galβ-4GlcNAcβ-3	G59924XR	-	219.5		-	16.5
284	MSMFLNH	Galβ-4GlcNAcβ-6 │ │ Fucα-3 Galβ-4Glc-DH │ NeuAcα-3Galβ-3GlcNAcβ-3	G87485AO	-	827.5		-	3
285	MFMSLNnH	Galβ-4GlcNAcβ-6 │ │ Fucα-3 Galβ-4Glc-DH │ NeuAcα-6Galβ-3GlcNAcβ-3	G84742FE	-	23		-	7.5
286	GSC-221	NeuAcα-3Galβ-4GlcNAcβ-3Galβ-4GlcNAcβ-3Galβ-4Glcβ-Cer36 │ Fucα-3	G01296LJ	389	6		-	3
287	GSC-220	NeuAcα-3Galβ-4GlcNAcβ-3Galβ-4GlcNAcβ-3Galβ-4Glcβ-Cer36 │ │ Fucα-3 Fucα-3	G45215IJ	350.5	28.5		-	20
288	C4U	NeuAcα-3Galβ-4GlcNAcβ-3Galβ-3GlcNAc-DH │ │ │ SU-6 SU-6 SU-6	G46196NW	-	51		-	1.5
N-glycans
289	Man2(α2)	Manα-2Man-DH	G29313LW	201	161		-	0.5
290	Man2(α3)	Manα-3Man-DH	G07490EK	727.5	77.5		-	1.5
291	Man2(α6)	Manα-6Man-DH	G51379UR	177	157		-	3
292	Man3(α3,α6)	Manα-6Man-DH │ Manα-3	G80926OA	189.5	48.5		-	3
293	Man5(α3,α6)	Manα-3 │ Manα-6Manα-6Man-DH │ Manα-3	G51964GO	35.5	187.5		-	43.5
294	Man1GN1	Manβ-4GlcNAc-DH	G24464VD	168.5	22.5		-	10
295	Man2GN1	Manα-3Manβ-4GlcNAc-DH	G47023PF	211	58		-	3
296	Man2aGN2	Manα-6Manβ-4GlcNAcβ-4GlcNAc-DH	G05108UT	420	39		-	4
297	Man3GN2	Manα-6 │ Manβ-4GlcNAcβ-4GlcNAc-DH │ Manα-3	G20624LQ	393.5	101.5		-	18.5
298	Man4aGN2	Manα-3Manα-6 │ Manβ-4GlcNAcβ-4GlcNAc-DH │ Manα-3	G40915GX	128.5	70.5		-	16
299	Man4bGN2	Manα-6 │ Manα-3Manα-6 │ Manβ-4GlcNAcβ-4GlcNAc-DH	G56756FT	-	52		-	10
300	Man5GN2	Manα-6 │ Manα-3Manα-6 │ Manβ-4GlcNAcβ-4GlcNAc-DH │ Manα-3	G03652TR	487.5	53.5		-	2
301	Man6GN2	Manα-6 │ Manα-3Manα-6 │ Manβ-4GlcNAcβ-4GlcNAc-DH │ Manα-2Manα-3	G19747OA	39.5	52.5		-	0
302	Man7(D1)GN2	Manα-6 │ Manα-3Manα-6 │ Manβ-4GlcNAcβ-4GlcNAc-DH │ Manα-2Manα-2Manα-3	G40198OD	-	47		-	4
303	Man7(D1)GN2-AO	Manα-6 │ Manα-3Manα-6 │ Manβ-4GlcNAcβ-4GlcNAc-AO │ Manα-2Manα-2Manα-3	G40198OD	228	265		-	9
304	Man7(D3)GN2	Manα-2Manα-6 │ Manα-3Manα-6 │ Manβ-4GlcNAcβ-4GlcNAc-DH │ Manα-2Manα-3	G86053IC	294	89		-	5
305	Man8(D1D3)GN2	Manα-2Manα-6 │ Manα-3Manα-6 │ Manβ-4GlcNAcβ-4GlcNAc-DH │ Manα-2Manα-2Manα-3	G86385RC	371.5	79.5		-	41
306	Man9GN2	Manα-2Manα-6 │ Manα-2Manα-3Manα-6 │ Manβ-4GlcNAcβ-4GlcNAc-DH │ Manα-2Manα-2Manα-3	G56202TA	254	148		-	29.5
307	Man9GN2-AO	Manα-2Manα-6 │ Manα-2Manα-3Manα-6 │ Manβ-4GlcNAcβ-4GlcNAc-AO │ Manα-2Manα-2Manα-3	G56202TA	-	326.5		-	2
308	Glc1Man9GN2	Manα-2Manα-6 │ Manα-6 │ │ Manα-2Manα-3 Manβ-4GlcNAcβ-4GlcNAc-DH │ Glcα-3Manα-2Manα-2Manα-3	G82207VX	44.5	70.5		-	34
309	Glc1Man9GN2-AO	Manα-2Manα-6 │ Manα-6 │ │ Manα-2Manα-3 Manβ-4GlcNAcβ-4GlcNAc-AO │ Glcα-3Manα-2Manα-2Manα-3	G82207VX	594	255		-	7
310	Glc2Man7(D1)GN1-AO	Manα-6 │ Manα-3Manα-6 │ Manβ-4GlcNAc-AO │ Glcα-3Glcα-3Manα-2Manα-2Manα-3	G59454TE	1020	156		-	0.5
311	Glc3Man7(D1)GN1-AO	Manα-6 │ Manα-3Manα-6 │ Manβ-4GlcNAc-AO │ Glcα-2Glcα-3Glcα-3Manα-2Manα-2Manα-3	G40350YP	174.5	18.5		-	0.5
312	Man3XylGN2	Manα-6 │ Xylβ-2Manβ-4GlcNAcβ-4GlcNAc-DH │ Manα-3	G80513FH	-	86		-	4
313	N1	Galβ-4GlcNAcβ-2Manα-6 Fucα-6 │ │ Manβ-4GlcNAcβ-4GlcNAc-DH │ Manα-3	G39893KL	514.5	169.5		-	8
314	N2	Manα-6 │ Manβ-4GlcNAcβ-4GlcNAc-DH │ Galβ-4GlcNAcβ-2Manα-3	G86386QT	213.5	3.5		-	4
315	N2	Manα-6 │ Manβ-4GlcNAcβ-4GlcNAc-DH │ Galβ-4GlcNAcβ-2Manα-3	G86386QT	-	18.5		-	16.5
316	N4	Galβ-4GlcNAcβ-2Manα-6 │ Manβ-4GlcNAcβ-4GlcNAc-DH │ Manα-3	G10106TL	384.5	68.5		-	0.5
317	GlcNac2Man3-AO	GlcNAcβ-2Manα-6 │ Man-AO │ GlcNAcβ-2Manα-3	G63059VZ	-	437.5		-	4.5
318	N3	GlcNAcβ-2Manα-6 Fucα-6 │ │ Galβ-4 Manβ-4GlcNAcβ-4GlcNAc-DH │ GlcNAcβ-2Manα-3	G17389UM	246	115		-	4
319	NGA2	GlcNAcβ-2Manα-6 │ Manβ-4GlcNAcβ-4GlcNAc-DH │ GlcNAcβ-2Manα-3	G88876JQ	-	106		-	2.5
320	NGA2B	GlcNAcβ-2Manα-6 │ GlcNAcβ-4Manβ-4GlcNAcβ-4GlcNAc-DH │ GlcNAcβ-2Manα-3	G76241TN	575.5	93.5		-	11
321	NGA3B	GlcNAcβ-2Manα-6 │ GlcNAcβ-4Manβ-4GlcNAcβ-4GlcNAc-DH │ GlcNAcβ-4Manα-3 │ GlcNAcβ-2	G45256SO	-	78.5		-	0
322	NGA4	GlcNAcβ-6 │ GlcNAcβ-2Manα-6 │ Manβ-4GlcNAcβ-4GlcNAc-DH │ GlcNAcβ-2Manα-3 │ GlcNAcβ-4	G91247WI	343	179		-	9.5
323	NGA5B	GlcNAcβ-2 │ GlcNAcβ-4Manα-6 │ │ GlcNAcβ-6 │ │ GlcNAcβ-4Manβ-4GlcNAcβ-4GlcNAc-DH │ GlcNAcβ-4Manα-3 │ GlcNAcβ-2	G01685IB	-	149		-	0
324	GNMan5BGN2	Manα-6 │ Manα-3Manα-6 │ GlcNAcβ-4Manβ-4GlcNAcβ-4GlcNAc-DH │ GlcNAcβ-2Manα-3	G98602UY	158.5	50.5		-	1
325	NA2	Galβ-4GlcNAcβ-2Manα-6 │ Manβ-4GlcNAcβ-4GlcNAc-DH │ Galβ-4GlcNAcβ-2Manα-3	G66741YQ	-	97		-	9
326	NA3	Galβ-4GlcNAcβ-2Manα-6 │ Manβ-4GlcNAcβ-4GlcNAc-DH │ Galβ-4GlcNAcβ-4Manα-3 │ Galβ-4GlcNAcβ-2	G24604HV	335	181		-	3.5
327	NA4	Galβ-4GlcNAcβ-6 │ Galβ-4GlcNAcβ-2Manα-6 │ Manβ-4GlcNAcβ-4GlcNAc-DH │ Galβ-4GlcNAcβ-4Manα-3 │ Galβ-4GlcNAcβ-2	G09568JT	79	101		-	10
328	Fuc-GlcNAc	Fucα-6GlcNAc-DH	G46208LD	395	315		-	3.5
329	Man3FGN2	Manα-6 Fucα-6 │ │ Manβ-4GlcNAcβ-4GlcNAc-DH │ Manα-3	G45995IV	-	98.5		-	3.5
330	Man3FXylGN2	Manα-6 │ Xylβ-2Manα-4GlcNAcβ-4GlcNAc-DH │ │ Manα-3 Fucα-3	G89349EJ	139	105		-	1
331	NGA2F	GlcNAcβ-2Manα-6 Fucα-6 │ │ Manβ-4GlcNAcβ-4GlcNAc-DH │ GlcNAcβ-2Manα-3	G65984FE	-	62		-	5.5
332	NA2F	Galβ-4GlcNAcβ-2Manα-6 Fucα-6 │ │ Manβ-4GlcNAcβ-4GlcNAc-DH │ Galβ-4GlcNAcβ-2Manα-3	G00998NI	292	58		-	3
333	NA2F-AO	Galβ-4GlcNAcβ-2Manα-6 Fucα-6 │ │ Manβ-4GlcNAcβ-4GlcNAc-AO │ Galβ-4GlcNAcβ-2Manα-3	G00998NI	-	53.5		-	6.5
334	NA2FB	Galβ-4GlcNAcβ-2Manα-6 Fucα-6 │ │ GlcNAcβ-4Manβ-4GlcNAcβ-4GlcNAc-DH │ Galβ-4GlcNAcβ-2Manα-3	G74325TG	-	92.5		-	26
335	NA3-Lex	Galβ-4GlcNAcβ-2Manα-6 │ Fucα-3 Manβ-4GlcNAcβ-4GlcNAc-DH │ Galβ-4GlcNAcβ-4Manα-3 │ Galβ-4GlcNAcβ-2	G57601XR	169.5	12.5		-	11
336	A2(2-6)	NeuAcα-6Galβ-4GlcNAcβ-2Manα-6 │ Manβ-4GlcNAcβ-4GlcNAc-DH │ NeuAcα-6Galβ-4GlcNAcβ-2Manα-3	G73866ZM	-	648.5		-	20.5
337	AGP-Bi-Ac2	NeuAcα-6Galβ-4GlcNAcβ-2Manα-6 │ Manβ-4GlcNAcβ-4GlcNAc-DH │ NeuAcα-6Galβ-4GlcNAcβ-2Manα-3	G73866ZM	-	96		-	7
338	AGP-Bi-Gc2	NeuGcα-6Galβ-4GlcNAcβ-2Manα-6 │ Manβ-4GlcNAcβ-4GlcNAc-DH │ NeuGcα-6Galβ-4GlcNAcβ-2Manα-3	G98223HN	-	9.5		-	1.5
339	AGP-Bi-AcGc	NeuGc(Ac)α-6Galβ-4GlcNAcβ-2Manα-6 │ Manβ-4GlcNAcβ-4GlcNAc-DH │ NeuAc(Gc)α-6Galβ-4GlcNAcβ-2Manα-3	G95112IM	317.5	142.5		-	1
340	A3	NeuAcα-3Galβ-4GlcNAcβ-2Manα-6 │ Manβ-4GlcNAcβ-4GlcNAc-DH │ NeuAcα-3Galβ-4GlcNAcβ-4Manα-3 │ NeuAcα-6Galβ-4GlcNAcβ-2	G28330DZ	297	182		-	1.5
341	A2F(2-3)	NeuAcα-3Galβ-4GlcNAcβ-2Manα-6 Fucα-6 │ │ Manβ-4GlcNAcβ-4GlcNAc-DH │ NeuAcα-3Galβ-4GlcNAcβ-2Manα-3	G90889KG	681.5	188.5		-	3
342	Glc2Man-AO	Glcα-3Glcα-3Man-AO	G42254JC	38	291		-	1.5
343	Glc2Man2-AO	Glcα-3Glcα-3Manα-2Man-AO	G88860KA	-	41		-	1
344	Glc2Man3-AO	Glcα-3Glcα-3Manα-2Manα-2Man-AO	G66733GQ	-	57.5		-	8
345	(6P)Man5GN2.AO	P-6Manα-6 │ Manα-6 │ │ Manα-3 Manβ-4GlcNAcβ-4GlcNAc-AO │ Manα-3 P-6Manα-6 │ Manα-6 │ │ Manα-3 Manβ-4GlcNAcβ-4GlcNAc-AO │ Manα-2Manα-3	G90966QP G88621MY	302	18		-	3
346	(6P)Man6GN2.AO	P-6Manα-6 │ Manα-6 │ │ Manα-3 Manβ-4GlcNAcβ-4GlcNAc-AO │ Manα-2Manα-3	G88621MY	493	82		-	9
347	P6-1 (GTP 4N(2,3)-4A+F)	NeuAcα-3Galβ-4GlcNAcβ-6 │ NeuAcα-3Galβ-4GlcNAcβ-2Manα-6 Fucα-6 │ │ Manβ-4GlcNAcβ-4GlcNAc-DH │ NeuAcα-3Galβ-4GlcNAcβ-2Manα-3 │ NeuAcα-3Galβ-4GlcNAcβ-4	G72131JM	616	20		-	32
348	P7-2 (GTP 4N(2,3)-4A+1R+F)	NeuAcα-3Galβ-4GlcNAcβ-6 │ NeuAcα-3Galβ-4GlcNAcβ-3Galβ-4GlcNAcβ-2Manα-6 Fucα-6 │ │ Manβ-4GlcNAcβ-4GlcNAc-DH │ NeuAcα-3Galβ-4GlcNAcβ-2Manα-3 │ NeuAcα-3Galβ-4GlcNAcβ-4	G92594VG	906	293		-	6.5
349	P8-1 (GTP 4N(2,3)-4A+2R+F)	NeuAcα-3Galβ-4GlcNAcβ-3Galβ-4GlcNAcβ-6 │ NeuAcα-3Galβ-4GlcNAcβ-3Galβ-4GlcNAcβ-2Manα-6 Fucα-6 │ │ Manβ-4GlcNAcβ-4GlcNAc-DH │ NeuAcα-3Galβ-4GlcNAcβ-2Manα-3 │ NeuAcα-3Galβ-4GlcNAcβ-4	G64894MA	311	240		36.5	41.5
350	P22-1 (GTP 3N(2,3)-3A(2,6)+F)	NeuAcα-3Galβ-4GlcNAcβ-6 │ NeuAcα-3Galβ-4GlcNAcβ-2Manα-6 Fucα-6 │ │ Manβ-4GlcNAcβ-4GlcNAc-DH │ NeuAcα-3Galβ-4GlcNAcβ-2Manα-3	G25902AL	112	303		-	7
Gangliosides
351	GM4	NeuAcα-3Galβ-Cer	G30207PZ	-	113		-	1
352	SM3	SU-3Galβ-4Glcβ-Cer	G20044TD	1407	19		-	15.5
353	Haematoside	NeuAcα-3Galβ-4Glcβ-Cer	G91237TK	-	50		-	6
354	GM3	NeuAcα-3Galβ-4Glcβ-Cer	G91237TK	44	44		-	7
355	GM3(Gc)	NeuGcα-3Galβ-4Glcβ-Cer	G75789AR	-	8		-	2
356	Asialo-GM2	GalNAcβ-4Galβ-4Glcβ-Cer	G90562PB	436.5	37.5		-	5
357	SB2	SU-3GalNAcβ-4Galβ-4Glcβ-Cer │ SU-3	G28868PL	2026	119		-	6
358	GM2	GalNAcβ-4Galβ-4Glcβ-Cer │ NeuAcα-3	G79389NT	-	539		-	11
359	GSC-576	GalNAcβ-4Galβ-3Glcβ-C30 │ NeuAcα-3	G46127ND	-	83		-	35
360	GSC-108	GalNAcβ-4Galβ-4Glcβ-Cer36 │ NeuAcα-3	G79389NT	-	92		-	20
361	GSC-193	GalNAcβ-4Galβ-4Glcβ-Cer36 │ KDNα-3	G05517EK	-	477.5		-	4.5
362	Asialo-GM1	Galβ-3GalNAcβ-4Galβ-4Glcβ-Cer	G21856LC	221.5	7.5		-	2.5
363	Asialo-GM1-Tetra	Galβ-3GalNAcβ-4Galβ-4Glc-DH	G00407UJ	832	165		-	0.5
364	SM1a	Galβ-3GalNAcβ-4Galβ-4Glcβ-Cer │ SU-3	G59508TM	171.5	52.5		-	1
365	SB1a	SU-3Galβ-3GalNAcβ-4Galβ-4Glcβ-Cer │ SU-3	G63813EJ	1596	168		-	13
366	GM1b	NeuAcα-3Galβ-3GalNAcβ-4Galβ-4Glcβ-Cer	G03277YI	418.5	70.5		-	3
367	GSC-335	SU-6 │ NeuAcα-3Galβ-3GalNAcβ-4Galβ-4Glcβ-Cer36	G54000YH	-	52		-	1.5
368	GM1	Galβ-3GalNAcβ-4Galβ-4Glcβ-Cer │ NeuAcα-3	G48558GR	-	337		-	3
369	GM1-penta	Galβ-3GalNAcβ-4Galβ-4Glc-DH │ NeuAcα-3	G46613JI	596	123		-	3.5
370	GM1(Gc)	Galβ-3GalNAcβ-4Galβ-4Glcβ-Cer │ NeuGcα-3	G24034CH	405.5	103.5		-	2
371	GM1(Gc)-penta	Galβ-3GalNAcβ-4Galβ-4Glc-DH │ NeuGcα-3	G28604UG	-	491.5		-	4.5
372	GM1b-DH	NeuAcα-3Galβ-3GalNAcβ-4Galβ-4Glc-DH	G14633CL	113.5	209.5		-	7.5
373	GD1a	NeuAcα-3Galβ-3GalNAcβ-4Galβ-4Glcβ-Cer │ NeuAcα-3	G46677TE	353.5	99.5		-	16.5
374	GD1a-hexa	NeuAcα-3Galβ-3GalNAcβ-4Galβ-4Glc-DH │ NeuAcα-3	G69277LC	289	175		-	13
375	GalNAc-GD1a(Ac,Gc)	GalNAcβ-4Galβ-3GalNAcβ-4Galβ-4Glcβ-Cer │ │ NeuGcα-3 NeuAcα-3 GalNAcβ-4Galβ-3GalNAcβ-4Galβ-4Glcβ-Cer │ │ NeuAcα-3 NeuGcα-3	G43817ZU G70381UX	403	52		-	6.5
376	GSC-195	KDNα-3Galβ-3GalNAcβ-4Galβ-4Glcβ-Cer36 │ KDNα-3	G87111CL	-	874		-	1
377	GD3	NeuAcα-8NeuAcα-3Galβ-4Glcβ-Cer	G98544DH	367.5	27.5		-	5.5
378	GD3-tetra	NeuAcα-8NeuAcα-3Galβ-4Glc-DH	G81928IQ	645.5	61.5		-	7.5
379	GD3-tetra-AO	NeuAcα-8NeuAcα-3Galβ-4Glc-AO	G81928IQ	-	305		-	5
380	GD2	GalNAcβ-4Galβ-4Glcβ-Cer │ NeuAcα-8NeuAcα-3	G02657AK	1000	198		-	11.5
381	GD1b	Galβ-3GalNAcβ-4Galβ-4Glcβ-Cer │ NeuAcα-8NeuAcα-3	G37184KW	-	83.5		-	4
382	GT1a	NeuAcα-8NeuAcα-3Galβ-3GalNAcβ-4Galβ-4Glcβ-Cer │ NeuAcα-3	G68110IF	724.5	339.5		-	33.5
383	GT1b	NeuAcα-3Galβ-3GalNAcβ-4Galβ-4Glcβ-Cer │ NeuAcα-8NeuAcα-3	G40183QN	108.5	39.5		-	11
384	GD1b-DH	Galβ-3GalNAcβ-4Galβ-4Glc-DH │ NeuAcα-8NeuAcα-3	G97612UN	-	27		-	3.5
385	GT1c-DH	Galβ-3GalNAcβ-4Galβ-4Glc-DH │ NeuAcα-8NeuAcα-8NeuAcα-3	G50762GU	-	789.5		-	6
386	GQ1b	NeuAcα-8NeuAcα-3Galβ-3GalNAcβ-4Galβ-4Glcβ-Cer │ NeuAcα-8NeuAcα-3	G18625KA	360.5	117.5		-	3
387	GSC-442	GalNAcβ-4Galβ-4Glcβ-Cer36 │ NeuAcα-6	G29907JM	-	172.5		-	2
388	GSC-68	NeuAcα-6Galβ-3GalNAcβ-4Galβ-4Glcβ-Cer36	G48236RC	-	61		67	12
389	GSC-155	Galβ-3GalNAcβ-4Galβ-4Glcβ-Cer36 │ NeuAcα-6	G54721WC	-	45		-	4
390	GSC-107	NeuAcα-6Galβ-3GalNAcβ-4Galβ-4Glcβ-Cer36 │ NeuAcα-6	G30725CV	-	87		-	8
391	GSC-118	NeuAcα-3Galβ-3GalNAcβ-4Galβ-4Glcβ-Cer36 │ NeuAcα-6	G45714BQ	-	87.5		-	2.5
O-glycans
392	GalNAc-Ser	GalNAcα-Ser-DH	G57321FI	-	212.5		-	1.5
393	GalNAc-Thr	GalNAcα-Thr-DH	G57321FI	398	341		-	50.5
394	BSM-Di-A1-AO	NeuGcα-6GalNAc-AO	G75206XT	-	392		-	8.5
395	BSM-Di-A2-AO	NeuAcα-6GalNAc-AO	G08371CD	49.5	19.5		-	3.5
396	GalNAcα-3GalNAc	GalNAcα-3GalNAc-DH	G45388GV	-	143		-	6.5
397	Galβ-3GalNAc	Galβ-3GalNAc-DH	G78436BB	-	217.5		-	3
398	Galβ-3GalNAc-AO	Galβ-3GalNAc-AO	G78436BB	-	175.5		-	15
399	Galβ-6GalNAc	Galβ-6GalNAc-DH	G27589TC	-	233		-	10.5
400	Galβ-6GalNAc-AO	Galβ-6GalNAc-AO	G27589TC	-	29		-	4.5
401	Man-Ser	Manα-Ser-DH	G61491DK	-	890.5		-	9
402	Man-Ser-Succ	Manα-Ser-Succ-DH	G61491DK	-	817		-	10
403	Man-Thr	Manα-Thr-DH	G61491DK	-	712.5		-	0.5
404	Man-Thr-Succ	Manα-Thr-Succ-DH	G61491DK	-	15.5		-	0
405	A8/1	GlcNAcα-4Galβ-OX	G94473FP	2083	125		-	4
406	A8/2	SU-6 │ Fucα-3GlcNAcβ-OY	G82872XE	-	909.5		-	0.5
407	A15/1	SU-6GlcNAcβ-OY	G17441VE	-	126		-	4.5
408	A15/3	GlcNAcα-4Galβ-3Galβ-OX │ Fucα-2	G56757GN	-	95		-	8.5
409	B13/a	GlcAβ-3Galβ-3GlcNAcβ-OX	G83866MJ	-	15.5		-	4.5
410	Notch-1	Fucα-Thr-DH	G96881BQ	-	415		-	5
411	Notch-2	GlcNAcβ-3Fucα-Thr	G26238GL	-	371.5		-	5
412	Notch-3	Galβ-4GlcNAcβ-3Fucα-Thr-DH	G60605ZN	-	156		-	3.5
413	XylGlc-AO	Xylα-3Glc-AO	G61224OH	190.5	72.5		-	1
414	Xyl2Glc-AO	Xylα-3Xylα-3Glc-AO	G86535WT	-	130		-	23.5
415	GSC-488	NeuAcα-3Galβ-3GalNAcβ-C30	G02684WR	-	502		-	8.5
416	GSC-491	NeuAcα-3Galβ-3(6-deoxy-6-carboxymethyl)GalNAcβ-C30	N/A	-	163.5		-	1
417	GSC-489	SU-6 │ NeuAcα-3Galβ-3GalNAcβ-C30	G32167RW	-	84.5		-	8.5
418	DST	NeuAcα-3Galβ-3GalNAc-DH │ NeuAcα-6	G65191ST	-	74		-	4
419	DST-AO	NeuAcα-3Galβ-3GalNAc-AO │ NeuAcα-6	G65191ST	-	557		-	2.5
420	GSC-490	NeuAcα-3Galβ-3GalNAcβ-C30 │ NeuAcα-6	G04267XF	-	510		-	2
421	GlcNAcβ-3Fuc-AO	GlcNAcβ-3Fuc-AO	G85661BQ	-	323		-	3.5
422	GlcNAcβ1-2Fuc-AO	GlcNAcβ-2Fuc-AO	G32795LG	-	262		-	6
423	GlcNAcβ1-4Fuc-AO	GlcNAcβ-4Fuc-AO	G10008BD	-	337		-	1.5
424	GlcNAcβ-2Man-AO	GlcNAcβ-2Man-AO	G65609XC	-	82		48.5	162.5
Polysialyl
425	SA2(α8)	NeuAcα-8NeuAc-DH	G96368TK	-	54		-	45.5
426	SA3(α8)	NeuAcα-8NeuAcα-8NeuAc-DH	G09290IZ	-	156		-	4.5
427	SA4(α8)	NeuAcα-8NeuAcα-8NeuAcα-8NeuAc-DH	G55973YK	-	36.5		-	1
428	SA5(α8)*	NeuAcα-8NeuAcα-8NeuAcα-8NeuAcα-8NeuAc-DH	G83157EH	-	387.5		-	15.5
429	SA6(α8)*	NeuAcα-8NeuAcα-8NeuAcα-8NeuAcα-8NeuAcα-8NeuAc-DH	G12986PF	-	1011.5		-	1
430	SA7(α8)*	NeuAcα-8NeuAcα-8NeuAcα-8NeuAcα-8NeuAcα-8NeuAcα-8NeuAc-DH	G46657CU	-	338		-	2.5
431	SA8(α8)*	NeuAcα-8NeuAcα-8NeuAcα-8NeuAcα-8NeuAcα-8NeuAc-8NeuAcα-8NeuAc-DH	G14163TR	-	128		-	9
432	SA9(α8)*	NeuAcα-8NeuAcα-8NeuAcα-8NeuAcα-8NeuAcα-8NeuAc-8NeuAcα-8NeuAcα-8NeuAc-DH	G32997PD	-	295.5		-	6
433	SA10(α8)*	NeuAcα-8NeuAcα-8NeuAcα-8NeuAcα-8NeuAcα-8NeuAcα-8NeuAcα-8NeuAcα-8NeuAcα-8NeuAc-DH	G38397KQ	-	497.5		-	3.5
434	SA2(α2-9)	NeuAcα-9NeuAc-DH	G56026PA	268	75		-	12
435	SA3(α2-9)*	NeuAcα-9NeuAcα-9NeuAc-DH	G82952PX	532	399		-	4.5
436	SA4(α2-9)*	NeuAcα-9NeuAcα-9NeuAcα-9NeuAc-DH	G73663JA	-	165.5		-	10.5
437	SA5(α2-9)*	NeuAcα-9NeuAcα-9NeuAcα-9NeuAcα-9NeuAc-DH	G90126NY	-	12		-	4.5
438	SA6(α2-9)*	NeuAcα-9NeuAcα-9NeuAcα-9NeuAcα-9NeuAcα-9NeuAc-DH	G56108YR	336.5	67.5		-	6
Heparin
439	Hep-2-AO*	SU-2 │ ΔUA-4GlcNS-AO │ SU-6	G01871HO	7661.5	516.5		-	2
440	Hep-4-AO*	SU-2 │ ΔUA-4GlcNSα-4IdoAα-4GlcNS-AO │ │ │ SU-6 SU-2 SU-6	G58161DR	7058.5	419.5		4.5	11.5
441	Hep-6-AO*	SU-2 │ ΔUA-4GlcNSα-4IdoAα-4GlcNSα-4IdoAα-4GlcNS-AO │ │ │ │ │ SU-6 SU-2 SU-6 SU-2 SU-6	G23622XF	11686	921		0.5	21.5
442	Hep-8-AO*	SU-2 │ ΔUA-4GlcNSα-4IdoAα-4GlcNSα-4IdoAα-4GlcNSα-4IdoAα-4GlcNS-DH │ │ │ │ │ │ │ SU-6 SU-2 SU-6 SU-2 SU-6 SU-2 SU-6	G73721GC	12181	174		-	19.5
443	Hep-10-AO*	SU-2 │ ΔUA-4GlcNSα-4IdoAα-4GlcNSα-4IdoAα-4GlcNS-AO │ │ │ │ │ SU-6 SU-2 SU-6 SU-2 SU-6	G10593KB	13957	944		-	12
444	Hep-12-AO*	SU-2 │ ΔUA-4GlcNSα-4IdoAα-4GlcNSα-4IdoAα-4GlcNSα-4IdoAα-4GlcNSα-4IdoAα-4GlcNSα-4IdoAα-4GlcNS-AO │ │ │ │ │ │ │ │ │ │ │ SU-6 SU-2 SU-6 SU-2 SU-6 SU-2 SU-6 SU-2 SU-6 SU-2 SU-6	G28885LI	15906.5	811.5		1	5
445	Hep-14-AO*	SU-2 │ ΔUA-4GlcNSα-4IdoAα-4GlcNSα-4IdoAα-4GlcNSα-4IdoAα-4GlcNSα-4IdoAα-4GlcNSα-4IdoAα-4GlcNSα-4IdoAα-4GlcNS-AO │ │ │ │ │ │ │ │ │ │ │ │ │ SU-6 SU-2 SU-6 SU-2 SU-6 SU-2 SU-6 SU-2 SU-6 SU-2 SU-6 SU-2 SU-6	G93186IG	16336	1951		-	2.5
446	Hep-16-AO*	SU-2 │ ΔUA-4GlcNSα-4IdoAα-4GlcNSα-4IdoAα-4GlcNSα-4IdoAα-4GlcNSα-4IdoAα-4GlcNSα-4IdoAα-4GlcNSα-4IdoAα-4GlcNSα-4IdoAα-4GlcNS-AO │ │ │ │ │ │ │ │ │ │ │ │ │ │ │ SU-6 SU-2 SU-6 SU-2 SU-6 SU-2 SU-6 SU-2 SU-6 SU-2 SU-6 SU-2 SU-6 SU-2 SU-6	G63800GK	6286	837		-	6.5
447	Hep-18-AO*	SU-2 │ ΔUA-4GlcNSα-4IdoAα-4GlcNSα-4IdoAα-4GlcNSα-4IdoAα-4GlcNSα-4IdoAα-4GlcNSα-4IdoAα-4GlcNSα-4IdoAα-4GlcNSα-4IdoAα-4GlcNSα-4IdoAα-4GlcNS-AO │ │ │ │ │ │ │ │ │ │ │ │ │ │ │ │ │ SU-6 SU-2 SU-6 SU-2 SU-6 SU-2 SU-6 SU-2 SU-6 SU-2 SU-6 SU-2 SU-6 SU-2 SU-6 SU-2 SU-6	G39322DH	12749	471		-	1.5
448	Hep-20-AO*	SU-2 │ ΔUA-4GlcNSα-4IdoAα-4GlcNSα-4IdoAα-4GlcNSα-4IdoAα-4GlcNSα-4IdoAα-4GlcNSα-4IdoAα-4GlcNSα-4IdoAα-4GlcNSα-4IdoAα-4GlcNSα-4IdoAα-4GlcNSα-4IdoAα-4GlcNS-AO │ │ │ │ │ │ │ │ │ │ │ │ │ │ │ │ │ │ │ SU-6 SU-2 SU-6 SU-2 SU-6 SU-2 SU-6 SU-2 SU-6 SU-2 SU-6 SU-2 SU-6 SU-2 SU-6 SU-2 SU-6 SU-2 SU-6	G66524OT	8898	286		-	9.5
Homo-oligomers
449	GN2-AO	GlcNAcβ-4GlcNAc-AO	G07982RO	-	72		-	6
450	GN3	GlcNAcβ-4GlcNAcβ-4GlcNAc-DH	G81262CB	-	136.5		335.5	320.5
451	GN3-AO	GlcNAcβ-4GlcNAcβ-4GlcNAc-AO	G81262CB	-	41		-	70.5
452	GN4-AO*	GlcNAcβ-4GlcNAcβ-4GlcNAcβ-4GlcNAc-AO	G98511QW	-	102		-	2
453	GN5-AO*	GlcNAcβ-4GlcNAcβ-4GlcNAcβ-4GlcNAcβ-4GlcNAc-AO	G90142YY	-	37		-	4.5
454	GN7-AO*	GlcNAcβ-4GlcNAcβ-4GlcNAcβ-4GlcNAcβ-4GlcNAcβ-4GlcNAcβ-4GlcNAc-AO	G45618KR	-	320		-	14
455	GN8-AO*	GlcNAcβ-4GlcNAcβ-4GlcNAcβ-4GlcNAcβ-4GlcNAcβ-4GlcNAcβ-4GlcNAcβ-4GlcNAc-AO	G92110HD	-	107.5		-	3
456	GlcN4-AO (chitosan)	GlcNβ-4GlcNβ-4GlcNβ-4GlcN-AO	G16905EJ	-	294		-	0.5
457	GlcN5-AO (chitosan)	GlcNβ-4GlcNβ-4GlcNβ-4GlcNβ-4GlcN-AO	G19249DC	-	494.5		-	9.5
458	GlcN6-AO (chitosan)	GlcNβ-4GlcNβ-4GlcNβ-4GlcNβ-4GlcNβ-4GlcN-AO	G40222HN	-	1170		-	65
459	GlcNAc2(1-6)-AO	GlcNACβ-6GlcNAc-AO	G33817CT	-	236		-	17
460	Malto-2-AO	Glcα-4Glc-AO	G41366RG	-	74.5		-	3
461	Malto-3-AO	Glcα-4Glcα-4Glc-AO	G33575EC	-	106		-	12
462	Malto-4-AO	Glcα-4Glcα-4Glcα-4Glc-AO	G78800HY	-	303		-	29.5
463	Malto-6-AO	Glcα-4Glcα-4Glcα-4Glcα-4Glcα-4Glc-AO	G03116ET	-	10.5		-	0.5
464	Malto-7-AO	Glcα-4Glcα-4Glcα-4Glcα-4Glcα-4Glcα-4Glc-AO	G49764YU	-	166		-	16.5
465	Malto-8-AO*	Glcα-4Glcα-4Glcα-4Glcα-4Glcα-4Glcα-4Glcα-4Glc-AO	G59303OX	-	397.5		-	2.5
466	Malto-9-AO*	Glcα-4Glcα-4Glcα-4Glcα-4Glcα-4Glcα-4Glcα-4Glcα-4Glc-AO	G25434YA	1358.5	881.5		32	71
467	Malto-10-AO*	Glcα-4Glcα-4Glcα-4Glcα-4Glcα-4Glcα-4Glcα-4Glcα-4Glcα-4Glc-AO	G04793KB	-	19		-	7.5
468	Malto-11-AO*	Glcα-4Glcα-4Glcα-4Glcα-4Glcα-4Glcα-4Glcα-4Glcα-4Glcα-4Glcα-4Glc-AO	G88822KL	-	138.5		120.5	185.5
469	Malto-12-AO*	Glcα-4Glcα-4Glcα-4Glcα-4Glcα-4Glcα-4Glcα-4Glcα-4Glcα-4Glcα-4Glcα-4Glc-AO	G85465ZH	-	602		-	13
470	Malto-13-AO*	Glcα-4Glcα-4Glcα-4Glcα-4Glcα-4Glcα-4Glcα-4Glcα-4Glcα-4Glcα-4Glcα-4Glcα-4Glc-AO	G86630CJ	178.5	235.5		-	6
471	Malto-2	Glcα-4Glc-DH	G41366RG	82	136		-	1.5
472	Malto-3	Glcα-4Glcα-4Glc-DH	G33575EC	-	147		-	6.5
473	Malto-4	Glcα-4Glcα-4Glcα-4Glc-DH	G78800HY	-	780		-	10
474	Malto-6	Glcα-4Glcα-4Glcα-4Glcα-4Glcα-4Glc-DH	G03116ET	-	162.5		-	1.5
475	Malto-7	Glcα-4Glcα-4Glcα-4Glcα-4Glcα-4Glcα-4Glc-DH	G49764YU	-	265		-	4
476	Dext-2-AO	Glcα-6Glc-AO	G39326SA	-	452		-	6.5
477	Dext-3-AO	Glcα-6Glcα-6Glc-AO	G33569DD	-	871.5		-	9
478	Dext-4-AO	Glcα-6Glcα-6Glcα-6Glc-AO	G86640EE	-	180.5		140.5	196.5
479	Dext-5-AO*	Glcα-6Glcα-6Glcα-6Glcα-6Glc-AO	G42008QK	-	512.5		-	9
480	Dext-6-AO*	Glcα-6Glcα-6Glcα-6Glcα-6Glcα-6Glc-AO	G73348SI	127.5	193.5		27	36
481	Dext-8-AO*	Glcα-6Glcα-6Glcα-6Glcα-6Glcα-6Glcα-6Glcα-6Glc-AO	G39376AB	-	194.5		-	14
482	Dext-9-AO*	Glcα-6Glcα-6Glcα-6Glcα-6Glcα-6Glcα-6Glcα-6Glcα-6Glc-AO	G16611XN	-	217		-	0.5
483	Dext-10-AO*	Glcα-6Glcα-6Glcα-6Glcα-6Glcα-6Glcα-6Glcα-6Glcα-6Glcα-6Glc-AO	G13237DH	-	251.5		72	100
484	Dext-11-AO*	Glcα-6Glcα-6Glcα-6Glcα-6Glcα-6Glcα-6Glcα-6Glcα-6Glcα-6Glcα-6Glc-AO	G21485BC	-	1411.5		-	9.5
485	Dext-12-AO*	Glcα-6Glcα-6Glcα-6Glcα-6Glcα-6Glcα-6Glcα-6Glcα-6Glcα-6Glcα-6Glcα-6Glc-AO	G48520ZB	-	800		-	1
486	Dext-13-AO*	Glcα-6Glcα-6Glcα-6Glcα-6Glcα-6Glcα-6Glcα-6Glcα-6Glcα-6Glcα-6Glcα-6Glcα-6Glc-AO	G84102VI	-	366.5		-	5.5
487	Dext-2	Glcα-6Glc-DH	G39326SA	-	82.5		-	0
488	Dext-3	Glcα-6Glcα-6Glc-DH	G33569DD	-	2		-	17
489	Dext-4	Glcα-6Glcα-6Glcα-6Glc-DH	G86640EE	-	566.5		-	12.5
490	Dext-6*	Glcα-6Glcα-6Glcα-6Glcα-6Glcα-6Glc-DH	G73348SI	-	322.5		-	2
491	Dext-7*	Glcα-6Glcα-6Glcα-6Glcα-6Glcα-6Glcα-6Glc-DH	G00936LV	-	64.5		-	3.5
492	Lam-2-AO	Glcβ-3Glc-AO	G52148JS	-	70.5		-	12.5
493	Lam-3-AO	Glcβ-3Glcβ-3Glc-AO	G44414OJ	-	550		-	14.5
494	Lam-4-AO	Glcβ-3Glcβ-3Glcβ-3Glc-AO	G45140IE	-	7.5		-	8.5
495	Lam-5-AO	Glcβ-3Glcβ-3Glcβ-3Glcβ-3Glc-AO	G59360UC	-	57.5		-	13
496	Lam-6-AO*	Glcβ-3Glcβ-3Glcβ-3Glcβ-3Glcβ-3Glc-AO	G28165JK	-	234		-	16.5
497	Lam-7-AO	Glcβ-3Glcβ-3Glcβ-3Glcβ-3Glcβ-3Glcβ-3Glc-AO	G81788HU	-	191.5		-	2
498	Curd-8-AO*	Glcβ-3Glcβ-3Glcβ-3Glcβ-3Glcβ-3Glcβ-3Glcβ-3Glc-AO	G37467FA	-	146		-	19.5
499	Curd-9-AO*	Glcβ-3Glcβ-3Glcβ-3Glcβ-3Glcβ-3Glcβ-3Glcβ-3Glcβ-3Glc-AO	G02401HG	-	582		25	51
500	Curd-10-AO*	Glcβ-3Glcβ-3Glcβ-3Glcβ-3Glcβ-3Glcβ-3Glcβ-3Glcβ-3Glcβ-3Glc-AO	G47594QI	-	179.5		-	1
501	Curd-11-AO*	Glcβ-3Glcβ-3Glcβ-3Glcβ-3Glcβ-3Glcβ-3Glcβ-3Glcβ-3Glcβ-3Glcβ-3Glc-AO	G89899RZ	-	481.5		-	3
502	Curd-12-AO*	Glcβ-3Glcβ-3Glcβ-3Glcβ-3Glcβ-3Glcβ-3Glcβ-3Glcβ-3Glcβ-3Glcβ-3Glcβ-3Glc-AO	G17807TO	-	1036.5		-	17.5
503	Curd-13-AO*	Glcβ-3Glcβ-3Glcβ-3Glcβ-3Glcβ-3Glcβ-3Glcβ-3Glcβ-3Glcβ-3Glcβ-3Glcβ-3Glcβ-3Glc-AO	G76359NE	-	11.5		-	51
504	Lam-2	Glcβ-3Glc-DH	G52148JS	25.5	68.5		-	11
505	Lam-3	Glcβ-3Glcβ-3Glc-DH	G44414OJ	-	48.5		58.5	87.5
506	Lam-6*	Glcβ-3Glcβ-3Glcβ-3Glcβ-3Glcβ-3Glc-DH	G28165JK	-	588		-	8
507	Lam-7	Glcβ-3Glcβ-3Glcβ-3Glcβ-3Glcβ-3Glcβ-3Glc-DH	G81788HU	-	83		-	1.5
508	Cello-3-AO	Glcβ-4Glcβ-4Glc-AO	G41078PD	-	213		-	4
509	Cello-4-AO	Glcβ-4Glcβ-4Glcβ-4Glc-AO	G65718MY	-	132		-	1.5
510	Cello-5-AO*	Glcβ-4Glcβ-4Glcβ-4Glcβ-4Glc-AO	G49725SZ	37	81		-	14
511	Cello-6-AO*	Glcβ-4Glcβ-4Glcβ-4Glcβ-4Glcβ-4Glc-AO	G22490RY	-	2		-	12.5
512	Cello-7-AO*	Glcβ-4Glcβ-4Glcβ-4Glcβ-4Glcβ-4Glcβ-4Glc-AO	G97077OZ	-	91.5		-	49.5
513	Cello-8-AO*	Glcβ-4Glcβ-4Glcβ-4Glcβ-4Glcβ-4Glcβ-4Glcβ-4Glc-AO	G49540SV	-	193		-	14.5
514	Cello-9-AO*	Glcβ-4Glcβ-4Glcβ-4Glcβ-4Glcβ-4Glcβ-4Glcβ-4Glcβ-4Glc-AO	G89083OA	775	162		-	1
515	Cello-10-AO*	Glcβ-4Glcβ-4Glcβ-4Glcβ-4Glcβ-4Glcβ-4Glcβ-4Glcβ-4Glcβ-4Glc-AO	G74022VE	-	150.5		-	1
516	Cello-11-AO*	Glcβ-4Glcβ-4Glcβ-4Glcβ-4Glcβ-4Glcβ-4Glcβ-4Glcβ-4Glcβ-4Glcβ-4Glc-AO	G10534ET	-	294		6.5	18.5
517	Cello-12-AO*	Glcβ-4Glcβ-4Glcβ-4Glcβ-4Glcβ-4Glcβ-4Glcβ-4Glcβ-4Glcβ-4Glcβ-4Glcβ-4Glc-AO	G66324UC	-	176.5		-	3
518	Cello-13-AO*	Glcβ-4Glcβ-4Glcβ-4Glcβ-4Glcβ-4Glcβ-4Glcβ-4Glcβ-4Glcβ-4Glcβ-4Glcβ-4Glcβ-4Glc-AO	G34839AN	-	24.5		-	6
519	Cellobiose	Glcβ-4Glc-DH	G12460QS	136	77		-	2.5
520	Pust-3-AO	Glcβ-6Glcβ-6Glc-AO	G87091WI	-	460.5		-	5
521	Pust-4-AO	Glcβ-6Glcβ-6Glcβ-6Glc-AO	G52763AS	-	22		-	7
522	Pust-5-AO	Glcβ-6Glcβ-6Glcβ-6Glcβ-6Glc-AO	G54780QZ	-	79.5		-	5
523	Pust-6-AO	Glcβ-6Glcβ-6Glcβ-6Glcβ-6Glcβ-6Glc-AO	G52505EM	-	5.5		-	4
524	Pust-7-AO*	Glcβ-6Glcβ-6Glcβ-6Glcβ-6Glcβ-6Glcβ-6Glc-AO	G37879VE	-	697.5		-	1.5
525	Pust-8-AO*	Glcβ-6Glcβ-6Glcβ-6Glcβ-6Glcβ-6Glcβ-6Glcβ-6Glc-AO	G85252SY	-	1502		-	10
526	Pust-9-AO*	Glcβ-6Glcβ-6Glcβ-6Glcβ-6Glcβ-6Glcβ-6Glcβ-6Glcβ-6Glc-AO	G47833CT	-	1023.5		9	21
527	Pust-10-AO*	Glcβ-6Glcβ-6Glcβ-6Glcβ-6Glcβ-6Glcβ-6Glcβ-6Glcβ-6Glcβ-6Glc-AO	G20094BR	-	904		-	13
528	Pust-11-AO*	Glcβ-6Glcβ-6Glcβ-6Glcβ-6Glcβ-6Glcβ-6Glcβ-6Glcβ-6Glcβ-6Glcβ-6Glc-AO	G84174KV	-	198		-	1.5
529	Pust-15-AO*	Glcβ-6Glcβ-6Glcβ-6Glcβ-6Glcβ-6Glcβ-6Glcβ-6Glcβ-6Glcβ-6Glcβ-6Glcβ-6Glcβ-6Glcβ-6Glcβ-6Glc-AO	G44062ZH	-	23		-	41
530	Pust-15a-AO*	Glcβ-6Glcβ-6Glcβ-6Glcβ-6Glcβ-6Glcβ-6Glcβ-6Glcβ-6Glcβ-6Glcβ-6Glcβ-6Glcβ-6Glcβ-6Glcβ-6Glc-AO	G44062ZH	-	81		-	69
531	Kojibiose	Glcα-2Glc-DH	G86562DX	162	51		-	3
532	Cyano-2-AO	Glcα-2Glc-AO	G86562DX	-	185		-	2.5
533	Cyano-3-AO	Glcα-2Glcα-2Glc-AO	G62300UR	-	16.5		-	5
534	Cyano-4-AO	Glcα-2Glcα-2Glcα-2Glc-AO	G61681XZ	-	4		-	4.5
535	Cyano-5-AO	Glcα-2Glcα-2Glcα-2Glcα-2Glc-AO	G60080EX	-	437.5		-	0.5
536	Cyano-6-AO*	Glcα-2Glcα-2Glcα-2Glcα-2Glcα-2Glc-AO	G97485LN	-	387		-	8
537	Cyano-7-AO*	Glcα-2Glcα-2Glcα-2Glcα-2Glcα-2Glcα-2Glc-AO	G92944JP	-	709		-	3
538	Cyano-9-AO*	Glcα-2Glcα-2Glcα-2Glcα-2Glcα-2Glcα-2Glcα-2Glcα-2Glc-AO	G02032CC	-	123		-	14.5
539	Nigerose	Glcα-3Glc-DH	G56660NC	270.5	41.5		-	7.5
540	Nigerose-AO	Glcα-3Glc-AO	G56660NC	-	49.5		-	3
541	Poria-3-AO	Glcα-3Glcα-3Glc-AO	G54604OG	-	7.5		-	0.5
542	Poria-4-AO	Glcα1-3Glcα1-3Glcα1-3Glc-AO	G99708XO	-	691		-	2.5
543	Poria-5-AO	Glcα-3Glcα-3Glcα-3Glcα-3Glc-AO	G33834HE	-	274.5		89	160
544	Poria-6-AO	Glcα-3Glcα-3Glcα-3Glcα-3Glcα-3Glc-AO	G00736XN	-	32.5		-	8.5
545	Poria-7-AO	Glcα-3Glcα-3Glcα-3Glcα-3Glcα-3Glcα-3Glc-AO	G11787AF	-	284		-	25
546	Poria-8-AO*	Glcα-3Glcα-3Glcα-3Glcα-3Glcα-3Glcα-3Glcα-3Glc-AO	G09921EA	-	168		-	7.5
547	Poria-9-AO*	Glcα-3Glcα-3Glcα-3Glcα-3Glcα-3Glcα-3Glcα-3Glcα-3Glc-AO	G05698ZI	-	469.5		-	5.5
548	Poria-10-AO*	Glcα-3Glcα-3Glcα-3Glcα-3Glcα-3Glcα-3Glcα-3Glcα-3Glα-3Glc-AO	G07079VC	-	626.5		-	7
549	Poria-11-AO*	Glcα-3Glcα-3Glcα-3Glcα-3Glcα-3Glcα-3Glcα-3Glcα-3Glα-3Glcα-3Glc-AO	G10484MA	-	181.5		-	40.5
550	Poria-12-AO*	Glcα-3Glcα-3Glcα-3Glcα-3Glcα-3Glcα-3Glcα-3Glcα-3Glα-3Glcα-3Glcα-3Glc-AO	G85852IT	-	814		-	20.5
551	Poria-13-AO*	Glcα-3Glcα-3Glcα-3Glcα-3Glcα-3Glcα-3Glcα-3Glcα-3Glα-3Glcα-3Glcα-3Glcα-3Glc-AO	G64473RB	535	476		-	1.5
552	i-Pano-3-AO	Glcα-4Glcα-6Glc-AO	G07348OG	-	67		-	20
553	Pullu-4-AO	Glcα-6Glcα-4Glcα-4Glc-AO	G55967QW	-	219.5		-	7
554	Pullu-6-AO	Glcα-4Glcα-4Glcα-6Glcα-4Glcα-4Glc-AO	G78151IM	-	213.5		-	6.5
555	CβG-2-AO	Glcβ-2Glc-AO	G63873ID	-	148.5		-	5.5
556	CβG-3-AO	Glcβ-2Glcβ-2Glc-AO	G10430NG	-	172		-	8.5
557	CβG-4-AO	Glcβ-2Glcβ-2Glcβ-2Glc-AO	G21401UQ	-	141.5		-	11.5
558	CβG-5-AO*	Glcβ-2Glcβ-2Glcβ-2Glcβ-2Glc-AO	G52982UK	-	135.5		-	14
559	CβG-6-AO*	Glcβ-2Glcβ-2Glcβ-2Glcβ-2Glcβ-2Glc-AO	G13923FW	-	81.5		-	6
560	CβG-7-AO*	Glcβ-2Glcβ-2Glcβ-2Glcβ-2Glcβ-2Glcβ-2Glc-AO	G13975CX	-	159.5		-	11.5
561	CβG-8-AO*	Glcβ-2Glcβ-2Glcβ-2Glcβ-2Glcβ-2Glcβ-2Glcβ-2Glc-AO	G50790RU	-	225.5		-	6.5
562	CβG-10-AO*	Glcβ-2Glcβ-2Glcβ-2Glcβ-2Glcβ-2Glcβ-2Glcβ-2Glcβ-2Glcβ-2Glc-AO	G30846SA	-	64		-	7
563	CβG-11-AO*	Glcβ-2Glcβ-2Glcβ-2Glcβ-2Glcβ-2Glcβ-2Glcβ-2Glcβ-2Glcβ-2Glcβ-2Glc-AO	G22031CK	-	54.5		-	4
564	CβG-12-AO*	Glcβ-2Glcβ-2Glcβ-2Glcβ-2Glcβ-2Glcβ-2Glcβ-2Glcβ-2Glcβ-2Glcβ-2Glcβ-2Glc-AO	G54563TN	-	394		-	6.5
565	CβG-13-AO*	Glcβ-2Glcβ-2Glcβ-2Glcβ-2Glcβ-2Glcβ-2Glcβ-2Glcβ-2Glcβ-2Glcβ-2Glcβ-2Glcβ-2Glc-AO	G73670AS	-	600		-	4.5
566	Barley-3-AO*	Glcβ-4Glcβ-3Glc-AO	G25144YW	-	114		-	2
567	Barley-3a-AO	Glcβ-3Glcβ-4Glc-AO	G70151NU	-	92.5		-	13
568	Barley-3b-AO	Glcβ-4Glcβ-3Glc-AO	G25144YW	-	134		-	13.5
569	Barley-4a-AO	Glcβ-3Glcβ-4Glcβ-4Glc-AO	G40028TR	-	348.5		-	2
570	Barley-4b-AO	Glcβ-4Glcβ-4Glcβ-3Glc-AO	G03074ZG	-	284.5		-	80
571	Barley-5-AO*	Glcβ-4Glcβ-4Glcβ-4Glcβ-3Glc-AO	G38036YP	-	286		-	3.5
572	Barley-5a-AO	Glcβ-3Glcβ-4Glcβ-6Glcβ-4Glc-AO	G03985SG	-	63		-	41
573	Barley-6-AO*	(Glcβ-3/4Glcβ)2-4Glcβ-3Glc-AO	G70453EL	-	22.5		-	9
574	Barley-6a-AO	Glcβ-3Glcβ-4Glcβ-6Glcβ-4Glcβ-3Glc-AO; and Glcβ-3Glcβ-4Glcβ-4Glcβ-4Glcβ-3Glc-AO (ratio ~1:1)	G19625CF G17119OZ	-	32		-	12
575	Barley-8-AO*	(Glcβ-4/3Glcβ)3-4Glcβ-3Glc-AO	G39884NV	-	56.5		-	27.5
576	Barley-9-AO*	(Glcβ-4/3Glcβ)4-3Glc-AO	G81330VE	-	202.5		-	0.5
577	Barley-10-AO*	(Glcβ-4/3Glcβ)4-4Glcβ-3Glc-AO	G25123LE	-	475		-	4.5
578	Barley-11-AO*	(Glcβ-4/3Glcβ)5-3Glc-AO	G12314ZO	-	107		-	5.5
579	Barley-12-AO*	(Glcβ-4/3Glcβ)5-4Glcβ-3Glc-AO	G84562LP	-	86.5		-	7.5
580	Barley-13-AO*	(Glcβ-4/3Glcβ)6-3Glc-AO	G80842OU	-	16		4	10
581	Barley-14-AO*	(Glcβ-4/3Glcβ)6-4Glcβ-3Glc-AO	G51450PK	-	9.5		-	5
582	Barley-15-AO*	(Glcβ-4/3Glcβ)7-3Glc-AO	G02330UW	252	126		-	13
583	Barley-16-AO*	(Glcβ-4/3Glcβ)7-4Glcβ-3Glc-AO	G74548HF	-	382.5		966.5	53.5
584	Grifo-3-AO*	Glc3(β-3/β-6)-AO	N/A	-	116.5		-	7
585	Grifo-4-AO*	Glc4(β-3/β-6)-AO	N/A	-	372.5		-	20
586	Grifo-6-AO*	Glc6(β-3/β-6)-AO	N/A	-	42.5		-	0.5
587	Grifo-7-AO*	Glc7(β-3/β-6)-AO	N/A	-	130		-	11
588	Grifo-8-AO*	Glc8(β-3/β-6)-AO	N/A	-	278		-	18.5
589	Grifo-9-AO*	Glc9(β-3/β-6)-AO	N/A	-	167		18.5	122.5
590	Grifo-10-AO*	Glc10(β-3/β-6)-AO	N/A	-	166.5		-	3.5
591	Grifo-11-AO*	Glc11(β-3/β-6)-AO	N/A	-	469		-	3
592	Grifo-12-AO*	Glc12(β-3/β-6)-AO	N/A	-	264.5		-	8.5
593	Grifo-13-AO*	Glc13(β-3/β-6)-AO	N/A	-	137		-	70
594	Grifo-14-AO*	Glc14(β-3/β-6)-AO	N/A	-	100		-	4
595	Grifo-15-AO*	Glc15(β-3/β-6)-AO	N/A	-	782.5		-	2
596	Grifo-16-AO*	Glc16(β-3/β-6)-AO	N/A	-	84		-	0.5
597	Lentin-2-AO	Glc2(β-3/β-6)-AO	G67098NW	-	116.5		-	7
598	Lentin-3-AO	Glc3(β-3/β-6)-AO	N/A	-	278		-	7.5
599	Lentin-4-AO*	Glc4(β-3/β-6)-AO	N/A	-	144		-	13.5
600	Lentin-5-AO*	Glc5(β-3/β-6)-AO	N/A	-	53.5		-	0.5
601	Lentin-6-AO*	Glc6(β-3/β-6)-AO	N/A	-	263.5		-	2.5
602	Lentin-7-AO*	Glc7(β-3/β-6)-AO	N/A	-	132		-	6.5
603	Lentin-8-AO*	Glc8(β-3/β-6)-AO	N/A	-	181.5		-	3.5
604	Lentin-9-AO*	Glc9(β-3/β-6)-AO	N/A	-	49.5		-	3.5
605	Lentin-10-AO*	Glc10(β-3/β-6)-AO	N/A	-	812		-	11
606	Lentin-11-AO*	Glc11(β-3/β-6)-AO	N/A	-	123		-	12.5
607	Lentin-12-AO*	Glc12(β-3/β-6)-AO	N/A	-	389.5		-	2
608	Lentin-13-AO*	Glc13(β-3/β-6)-AO	N/A	-	50.5		-	18.5
609	NSG-11-AO*	Glcβ-3Glcβ-3Glcβ-3Glcβ-3Glcβ-3Glcβ-3Glcβ-3Glcβ-3Glcβ-3Glcβ-3Glc-AO	G89899RZ	-	178.5		-	10.5
610	HE-8-AO	Glcβ-3Glcβ-3Glcβ-3Glcβ-3Glcβ-3Glcβ-3Glcβ-3Glc-AO	G37467FA	-	856.5		-	20.5
611	HE-9-AO	Glcβ-3Glcβ-3Glcβ-3Glcβ-3Glcβ-3Glcβ-3Glcβ-3Glcβ-3Glc-AO	G02401HG	-	739		-	27
612	HE-10-AO	Glcβ-3Glcβ-3Glcβ-3Glcβ-3Glcβ-3Glcβ-3Glcβ-3Glcβ-3Glcβ-3Glc-AO	G47594QI	-	409		-	37.5
613	HE-9B7-AO	Glcβ-3Glcβ-3Glcβ-3Glcβ-3Glcβ-3Glcβ-3Glcβ-3Glc-AO │ Glcβ-6	G37927YI	-	59.5		-	25
614	HE-10B2-AO	Glcβ-3Glcβ-3Glcβ-3Glcβ-3Glcβ-3Glcβ-3Glcβ-3Glcβ-3Glc-AO │ Glcβ-6	G20249DD	-	274.5		-	6
615	HE-10B3-AO	Glcβ-3Glcβ-3Glcβ-3Glcβ-3Glcβ-3Glcβ-3Glcβ-3Glcβ-3Glc-AO │ Glcβ-6	G55512MQ	-	371.5		-	8.5
616	HE-10B5-AO	Glcβ-3Glcβ-3Glcβ-3Glcβ-3Glcβ-3Glcβ-3Glcβ-3Glcβ-3Glc-AO │ Glcβ-6	G50784KX	-	26		-	8.5
617	HE-10B7-AO	Glcβ-3Glcβ-3Glcβ-3Glcβ-3Glcβ-3Glcβ-3Glcβ-3Glcβ-3Glc-AO │ Glcβ-6	G44438BG	-	33		-	12.5
618	Gu-6B1/3-AO	Glcβ-3Glcα-3Glcβ-3Glc-AO │ │ Glcβ-6 Glcβ-6	G22277CS	-	137		-	26.5
619	HE-11B3/6-AO	Glcβ-3Glcβ-3Glcβ-3Glcβ-3Glcβ-3Glcβ-3Glcβ-3Glcβ-3Glc-AO │ │ Glcβ-6 Glcβ-6	G38565XH	-	16		-	3.5
620	Man4(β4)	Manβ-4Manβ-4Manβ-4Man-DH	G01132FQ	-	197.5		-	4.5
621	Man6(β4)	Manβ-4Manβ-4Manβ-4Manβ-4Manβ-4Man-DH	G33969TN	-	50		-	4
622	Xyl5(β4)	Xylβ-4Xylβ-4Xylβ-4Xylβ-4Xyl-DH	G17192MX	-	491.5		-	33
623	Xyl6(β4)	Xylβ-4Xylβ-4Xylβ-4Xylβ-4Xylβ-4Xyl-DH	G95210WK	-	309.5		-	4.5
624	Ara6(α5)	Araα-5Araα-5Araα-5Araα-5Araα-5Ara-DH	G06678GR	-	39.5		-	4.5
625	Ara7(α5)	Araα-5Araα-5Araα-5Araα-5Araα-5Araα-5Ara-DH	G08367GY	-	38.5		-	6
Miscellaneous
626	Gal	Gal-DH	G68158BT	968.5	632.5		-	8
627	Gal-AO	Gal-AO	G68158BT	-	94		-	4.5
628	GalNAc	GalNAc-DH	G27025MB	4445	614		-	24
629	GalNAc-AO	GalNAc-AO	G27025MB	-	920.5		-	2
630	Glc	Glc-DH	G15021LG	-	200.5		-	1.5
631	Glc-AO	Glc-AO	G15021LG	-	252.5		-	1
632	GN	GlcNAc-DH	G64581RP	-	194		-	13.5
633	GN-AO	GlcNAc-AO	G64581RP	-	390.5		-	0
634	Man-AO	Man-AO	G70323CJ	-	79.5		-	0.5
635	Fuc	Fuc-DH	G82576YO	1125.5	78.5		-	5
636	Fuc-AO	Fuc-AO	G82576YO	-	156.5		-	0.5
637	NeuAc	NeuAc-DH	G95058CG	5887	80		-	0.5
638	NeuAc-AO	NeuAc-AO	G95058CG	-	560		-	0
639	NeuGc	NeuGc-DH	G43724HA	-	176		-	5.5
640	NeuGc-AO	NeuGc-AO	G43724HA	-	115.5		-	6
641	Rha	Rha-DH	G07006BT	-	262.5		-	1.5
642	Rha-AO	Rha-AO	G07006BT	-	258		-	3.5
643	Galα-6Glc-AO	Galα-6Glc-AO	G09165XB	-	58		-	10
644	(6P)-Glc-AO	P-6Glc-AO	G97131OU	-	70		-	4
645	(6P)-Man	P-6Man-DH	G56756HZ	1002.5	78.5		-	0
646	(6P)-Man-AO	P-6Man-AO	G56756HZ	-	704		-	10
647	(6P)-Fructose-AO	P-6Fru-AO	G00100EG	-	59		-	9
648	SU-Tyr	SU-Tyr-DH	Non glycan	1840.5	209.5		-	39
649	SU-Cholesterol	SU-Cholesterol	Non glycan	-	20.5		-	3
650	GN-Asn	GlcNAcβ-Asn-DH	G49108TO	-	85		-	0.5
651	Xyl3Glc4	Xylα-6 │ Glcβ-4Glcβ-4Glcβ-4Glc-DH │ │ Xylα-6 Xylα-6	G23659XQ	283	36		-	1
652	GSC-284	GalNAcβ-6Galβ-4Glcβ-Cer36 │ NeuAcα-3	G83276OP	-	56.5		-	4
653	GSC-575	GalNAcβ-4Galβ-3Galβ-C30 │ NeuAcα-3	G72475US	-	84		-	13
654	GSC-70	NeuAcα-6Galβ-6GalNAcβ-4Galβ-4Glcβ-Cer36	G71659FD	-	94.5		-	1.5
655	GSC-154	NeuAcα-3Galβ-4GlcNAcβ-6Galβ-4Glcβ-Cer36 │ Fucα-3	G42256GD	-	327.5		6.5	89.5
656	GSC-446	NeuAcα-3Galβ-4GlcNAcβ-6GalNAcα-3Galβ-4Glc-C30	G33350YB	-	107.5		-	7.5
657	GSC-441	NeuAcα-3Galβ-4GlcNAcβ-6GalNAcα-3Galβ-4Glcβ-C30	G75262ZI	-	89.5		-	1
658	GSC-384	NeuAcα-3Galβ-4GlcNAcβ-4GalNAcβ-3Galβ-4Glcβ-C30 │ Fucα-3	G76759MR	-	134		-	1
659	Glc4(α6,α4,α4)	Glcα-6Glcα-4Glcα-4Glc-DH	G55967QW	-	394.5		-	0.5
660	Glc(α6,α4,α4)-AO	Glcα-6Glcα-4Glcα-4Glc-AO	G55967QW	-	208.5		-	1.5
661	O1-AO	GlcNAcβ-6 │ Gal-AO │ GlcNAcβ-3	G57681KL	-	83.5		-	3
662	Rutinose-AO	Rhaα-6Glc-AO	G85868UC	-	45		-	8
663	Gal4	Galα-3Galβ-4Galα-3Gal-DH	G26927BM	-	29		-	4
664	Ceramides	Cer	Non glycan	738	496		-	0
665	Galα-4Glc-AO	Galα-4Glc-AO	G00709ZM	-	501		-	2
666	Carra-Tetra-1S	aGalα-3Galβ-4aGalα-3Gal-DH │ SU-4	N/A	201.5	5.5		208	208
667	Carra-Tetra-2S	aGalα-3Galβ-4aGalα-3Gal-DH │ │ SU-4 SU-4	N/A	747.5	228.5		-	13
668	Carra-Hexa-3S	aGalα-3Galβ-4aGalα-3Galβ-4aGalα-3Gal-DH │ │ │ SU-4 SU-4 SU-4	N/A	1672	124		-	6.5
669	Carra-Hexa-4S	aGalα-3Galβ-4aGalα-3Galβ-4aGalα-3Gal-DH │ │ │ │ SU-4 SU-2 SU-4 SU-4	N/A	3009.5	612.5		-	8.5
670	Carra-Octa-4S	aGalα-3Galβ-4aGalα-3Galβ-4aGalα-3Galβ-4aGalα-3Gal-DH │ │ │ │ SU-4 SU-4 SU-4 SU-4	N/A	2387	390		-	35.5
671	Gal2GlcNAc(1-3)-AO	Galα-3Galβ-3GlcNAc-AO	G74668VC	-	29.5		-	18
672	GalManNAc(1-4)-AO	Galβ-4ManNAc-AO	G61994TY	-	209		-	8.5
