# Supplementary material for: Chikungunya Virus Strains from Each Genetic Clade Bind Sulfated Glycosaminoglycans as Attachment Factors
Source: J Virol. 2020 Nov 23;94(24):e01500-20. doi: 10.1128/JVI.01500-20 (PMC7925169; doi:10.1128/JVI.01500-20)
Supplement: Supplemental file 2 [file JVI.01500-20-sd002.xlsx]

## Sheet: Table S2
	Experiment 1	CHIKV 37997 VLP (50 ug/ml); anti-CHIKV mAb 152 E2
	Experiment 2	CHIKV 37997 VLP (50 ug/ml); anti-CHIKV mAb 269 E1
	Experiment 3	CHIKV 37997 VLP (50 ug/ml); anti-CHIKV (not pre-cleared)
	Experiment 4	CHIKV 37997 VLP (50 ug/ml); anti-CHIKV (pre-cleared)
	Experiment 5	CHIKV 37997 VLP (50 ug/ml); anti-CHIKV (pre-cleared)
	Experiment 6	CHIKV 37997 VLP (50 ug/ml); anti-CHIKV mAb 152 E2
	Experiment 7	CHIKV 37997 VLP (20 ug/ml); anti-CHIKV mAb 152 E2
	Experiment 8	CHIKV 37997 VLP (10 ug/ml); anti-CHIKV mAb 152 E2
Position	Probe a	Experiment 1	Experiment 2	Experiment 3	Experiment 4	Experiment 5		Experiment 1	Experiment 2	Experiment 3	Experiment 4	Experiment 5
1	Dextran sulpate	7823.5	7260	9735.5	2411	10400		0.801424	0.925489	0.788332	0.226374	0.718158
2	Dextran	0	0	0	0	0		0	0	0	0	0
3	HA 12-mer	162.25	504.75	662.75	554	0		0.0166206	0.0643444	0.0536661	0.0520163	0
4	Hep 10-mer	5872.75	4123	7101	4945.5	6717.75		0.601593	0.525591	0.575003	0.464344	0.463885
5	Hep 14-mer	9762	7844.5	12349.5	10650.5	14481.5		1	1	1	1	1
6	CS-A 6-mer	3327.5	1914.5	3561.5	2541	3048		0.340863	0.244056	0.288392	0.23858	0.210475
7	CS-A 14-mer	4425.5	2653.5	2824.5	2991.5	4717.5		0.453339	0.338262	0.228714	0.280879	0.32576
8	CS-B 6-mer	1989	2590	2398	2824.5	2198		0.203749	0.330168	0.194178	0.265199	0.15178
9	CS-B 14-mer	6594.5	5232	6112	4910	6520		0.675528	0.666964	0.494919	0.461011	0.45023
10	CS-C 6-mer	4088	2382	4760	3402.5	3185.5		0.418767	0.303652	0.385441	0.319469	0.21997
11	CS-C 14-mer	6355.25	4388.75	5202.75	3976.25	6230.25		0.651019	0.559468	0.421292	0.373339	0.430221
12	KS 6-mer	2467.5	1596.5	1943.5	1608.5	2840		0.252766	0.203518	0.157375	0.151026	0.196112
13	KS 14-mer	2500	1636.25	1720.75	972.25	2855		0.256095	0.208586	0.139338	0.0912868	0.197148
		Experiment 6	Experiment 7	Experiment 8				Experiment 6	Experiment 7	Experiment 8
1	Hep 14-mer	14434	6571	3637				1	1	1
2	HS 6-mer	8332.5	3361	1591.5				0.577283	0.51149	0.437586
3	HS 8-mer	11959	4390	3518				0.82853	0.668087	0.967281
a The list of probes and their sequences are in Figure 2B.
b Fluorescence binding signals are shown as means of duplicate spots at 5 fmol per spot; -, indicates fluorescence intensity less than 1.
