# Supplementary material for: Chikungunya Virus Strains from Each Genetic Clade Bind Sulfated Glycosaminoglycans as Attachment Factors
Source: J Virol. 2020 Nov 23;94(24):e01500-20. doi: 10.1128/JVI.01500-20 (PMC7925169; doi:10.1128/JVI.01500-20)
Supplement: Supplemental file 3 [file JVI.01500-20-sd003.xlsx]

## Sheet: Sheet1
Table S3. Supplementary glycan microarray document based on MIRAGE Glycan Microarray Guidelines (doi:10.3762/mirage.3)
Classification	Guidelines
1. Sample: Glycan Binding Sample
Description of Sample	Sample name: Chikungunya (CHIKV) 37997 VLP Origin: recombinant Method of preparation: Please see the Materials and Methods section in the main text.
Sample modifications	Not relevant
Assay protocol	Microarray analyses were performed essentially as described (Liu et al., Methods Mol. Biol. 2012), for modifications of the protocol please see “Glycan microarrays” under Materials and Methods section in the main text.
	For the analysis using the screening arrays, the VLPs were overlaid at 50 μg/mL and CHK-152 mAb (E2 specific) was used as the primary detection antibody (1/300).
	For the analysis using the GAG-focused arrays, eight experiments were carried out The VLP concentration and the detection antibodies used are summarized below.
	Experiment 1: CHIKV 37997 VLP (50 μg/mL); CHK-152 mAb (E2 specific) (1/300)
	Experiment 2: CHIKV 37997 VLP (50 μg/mL); CHK-269 mAb (E1 specific) (1/300)
	Experiment 3: CHIKV 37997 VLP (50 μg/mL); anti-CHIKV (not pre-cleared) (1/300)
	Experiment 4: CHIKV 37997 VLP (50 μg/mL); anti-CHIKV (pre-cleared) (1/300)
	Experiment 5: CHIKV 37997 VLP (50 μg/mL); anti-CHIKV (pre-cleared) (1/300)
	Experiment 6: CHIKV 37997 VLP (50 μg/mL); CHK-152 mAb (E2 specific) (1/300)
	Experiment 7: CHIKV 37997 VLP (20 μg/mL); CHK-152 mAb (E2 specific) (1/300)
	Experiment 8: CHIKV 37997 VLP (10 μg/mL); CHK-152 mAb (E2 specific) (1/300)
	In all the experiments, biotinylated goat anti-mouse IgG (Sigma) was used as the secondary antibody (2 μg/mL), and final detection was with Alexa Fluor-647-labelled streptavidin (Molecular Probes, 1 μg/mL).
2. Glycan Library
Glycan description for defined glycans	Two glycan microarrays were used:
	1) A screening microarray of sequence-defined lipid-linked glycan probes (neoglycolipids, NGLs). Names and structures of the 672 probes are in Table S1. These are a sub-set of a recently generated large screening microarray containing around 900 glycan probes (in-house designation ‘Array Sets 42-56’, which will be published elsewhere). The NGL probes are from the collection assembled in the cours…
	GlyTouGan IDs (IDs in the international glycan structure repository GlyTouCan https://glytoucan.org/) are displayed for 626 out of the 672 probes in Table S1.
	2) The ‘GAG-focused arrays’ contained 15 saccharide probes. The probe names and the predominant oligosaccharide sequences are in Figure 2B.
	GAG oligosaccharides were prepared by partial depolymerization of the polysaccharides listed below.
		Poly-saccharides	Origins/sources		Reagents used for preparing oligosaccharide fractions	References
		HA	Bovine vitreous humor (Sigma H7630)		Hyaluronate lyase from Streptomyces hyalurolyticus (EC 4.2.2.1; Sigma)	Chai et al. Infect Immun. 2001
		CSA	Bovine trachea Sigma C8529)		Chondroitin lyase ABC from Proteus vulgaris (EC 4.2.2.4; Sigma)	Chai et al. J Biol Chem. 2002
		CSB	Bovine mucosa (Sigma C3788)
		CSC	Shark cartilage (Sigma C4384)
		Heparin	Porcine intestinal mucosa (Sigma H3149)		Heparin lyase I (EC 4.2.2.7; Sigma)	Chai et al. Anal Chem. 1998
		HS	Porcine intestinal mucosa, Fraction I (Celsus Laboratories HO-10595)		Nitrous acid	Westling & Lindahl, J Biol Chem. 2002
		KS	Bovine cornea (Gift from Robert Linhardt; Weyers et al., FEBS J. 2013)		Keratanase II from Bacillus circulans (EC 3.2.1; Wang et al., Glycoconjugate J. 2017)	Wu et al, Mol Cell Proteomics. 2019
	The GAG oligosaccharide mixtures were size‐fractionated by gel filtration (Bio-Gel P-6) chromatography, and analyzed by negative‐ion electrospray ionization mass spectrometry after conversion into their ammonium salts for determination of the chain lengths of the major components in the fractions (Chai et al. Anal Chem 1998).
Glycan description for undefined glycans	Not relevant.
Glycan modifications	The two polysaccharides included in the ‘GAG-focused array’, Dextran sulfate (Sigma 42867) and Dextran (T2000; Pharmacosmos 551020009007), were not modified.
	For NGLs, unless otherwise specified these were prepared from reducing oligosaccharides by reductive amination with the amino lipid, 1,2-dihexadecyl-sn-glycero-3-phosphoethanolamine [(DHPE) (Chai et al., Methods Enzymol. 2003)].
	AO, NGLs prepared from reducing oligosaccharides by oxime ligation with an aminooxy functionalized DHPE [(AOPE) (Liu et al., Chem. Biol. 2007)].
	For full description on the definition of lipid moieties of the glycan probes please see https://glycosciences.med.ic.ac.uk/docs/lipids.pdf
3. Printing Surface; e.g., Microarray Slide
Description of surface	Nitrocellulose-coated glass microarray slides.
Manufacturer	16-pad UniSart® 3D Microarray Slide from Sartorius (Goettingen, Germany)
Custom preparation of surface	Not relevant.
Non-covalent Immobilisation	Polysaccharides and the lipid-linked probes were immobilized noncovalently onto nitrocellulose-coated glass slides.
	The lipid-linked oligosaccharide probes were formulated as liposomes by adding carrier lipids, 1,2-di-O-hexadecyl-sn-glycero-3-phosphocholine (DHPC) and cholesterol for arraying and non-covalent immobilization on nitrocellulose-coated glass slides (Liu et al., Methods Mol. Biol. 2012).
4. Arrayer (Printer)
Description of Arrayer	Nano-Plotter 2.1 (GeSiM, Radeberg, Germany).
Dispensing mechanism	Non-contact liquid delivery with four dispensing tips.
Glycan deposition	Approximately 0.33 nl was printed per spot.
	Lipid-linked glycan probes were printed at 2 and 5 fmol per spot, and polysaccharides at 0.03 and 0.1 ng per spot, all in duplicate.
Printing conditions	The printing solutions were all aqueous-based. Printing was performed at ambient temperature and relative humidity of 58%.
	The ‘liposome’ printing solutions contained 100 pmol/μl of DHPC and cholesterol (both from SIGMA) as lipid carriers in addition to the lipid-linked glycan probes. The concentrations of the lipid-linked glycan probes were 5 and 15 pmol/μl for the 2 and 5 fmol per spot levels, respectively.
	The printing solutions also contained Cy3 NHS ester (GE Healthcare) at 20 ng/ml (26 fmol/μl) as a marker to monitor the printing process.
5. Glycan Microarray with “Map”
Array layout	Each array slide contained 16-pad subarrays. Each pad was set up for printing 64 probes maximum, each at 2 levels in duplicate (four spots for one probe in a row); up to 256 spots (16x16) in total in each pad.
	The 672 lipid-linked probes in the screening arrays were printed on multiple subarrays for parallel binding analyses.
	The ‘GAG-focused arrays’ were printed on two separate array sets (Table S2). The first contained 15 saccharide probes (2 polysaccharides and 13 NGLs of sized-defined GAG oligosaccharides, and the second include 3 NGL probes (heparin 14-mer, HS 6-mer and 8-mer).
Glycan identification and quality control	The quality control of the screening microarrays of sequence-defined glycan probes was carried out with: biotinylated plant lectins - Ricinus Communis Agglutinin I (RCA120), Aleuria aurantia lectin (AAL), Concanavalin A (ConA) and WGA (Vector Laboratories);
	sialic-binding simian virus 40 VP1 (Campanero-Rhodes et al., J Virol. 2007);
	and short fiber knob protein of human adenovirus 52 (Lenman et al., Proc Natl Acad Sci U S A. 2018).
	The ‘GAG-focused arrays’ were analysed with human FGF2, human adenovirus 37 (Chandra et al. Viruses 2019).
	anti-CS and anti-KS antibodies (Wu et al. Mol Cell Proteomics. 2019) for quality control purposes in this study.
	These data will be described elsewhere and are available upon request.
6. Detector and Data Processing
Scanning hardware	GenePix 4300A (Molecular Devices, UK)
Scanner settings	Scanning resolution: 10 μm / pixel Laser channel: Red (scan wavelength 635 nm) PMT: 350 Scan power: 100% to achieve maximum signal without spot saturation.
Image analysis software	GenePix® Pro 7 (Molecular Devices)
Glycan identification and quality control	The gpr files were entered into an in-house microarray database using software (designed by Mark Stoll, http://www.beilstein-institut.de/en/publications/proceedings/glyco-2009) for data processing. No particular normalization method or statistical analysis was used for the results of the screening arrays.
	For the ‘GAG-focused arrays’, the data were normalized taking the fluorescence signals elicited with of the Hep 14-mer probe as 100%. Averaged percentage from the five experiments (Experiments 1-5, Table S2) are shown in Figure 2A except for HS 6-mer and 8-mer taken from three separate experiments (Experiments 6-8, Table S2).
7. Glycan Microarray Data Presentation
Data presentation	The microarray binding results are in Figures 1 and 2, and Tables S1 and S2.
8. Interpretation and Conclusion from Microarray Data
Data interpretation	No software or algorithms were used to interpret processed data.
Conclusions	CHIKV 37997 VLP bound to sulfated GAG oligosaccharides in the arrays and with a preference for heparin and HS over other types of GAGs.
